# Supplementary material for: 3,5-Dibromo-2′,3′,4′,5′,6′-penta­methyl-1,1′-biphen­yl
Source: Acta Crystallogr Sect E Struct Rep Online. 2010 May 8;66(Pt 6):o1248. doi: 10.1107/S1600536810015308 (PMC2979585; doi:10.1107/S1600536810015308)
Supplement: Supplementary file 2 [file e-66-o1248-Isup2.hkl]

# 
# h,k,l, Fc-squared, Fo-squared, sigma(Fo-squared) and status flag 
# 
data_I
_shelx_title ' 522r in P2(1)/n' 
_shelx_refln_list_code          4 
_shelx_F_calc_maximum      293.01 
_exptl_crystal_F_000       760.00 
_reflns_d_resolution_high  0.8409 
 
loop_ 
 _symmetry_equiv_pos_as_xyz 
 'x, y, z' 
 '-x+1/2, y+1/2, -z+1/2' 
 '-x, -y, -z' 
 'x-1/2, -y-1/2, z-1/2' 
 
_cell_length_a     9.0106 
_cell_length_b    14.0650 
_cell_length_c    12.3875 
_cell_angle_alpha  90.000 
_cell_angle_beta   94.613 
_cell_angle_gamma  90.000 
 
_shelx_F_squared_multiplier     1.000 
 
loop_ 
 _refln_index_h 
 _refln_index_k 
 _refln_index_l 
 _refln_F_squared_calc 
 _refln_F_squared_meas 
 _refln_F_squared_sigma 
 _refln_observed_status 
   2   0   0        8.61       46.24      8.79 o 
   4   0   0     8315.89     7909.89    837.38 o 
   6   0   0        5.09        0.00     19.82 o 
   8   0   0      195.74      158.66     50.42 o 
  10   0   0        1.53       55.94    124.83 o 
   2   1   0      383.11      377.20     30.11 o 
   3   1   0     5874.15     5851.36    436.51 o 
   4   1   0    12730.95    13509.61   1010.31 o 
   5   1   0        5.32       25.51     12.13 o 
   6   1   0       31.23       62.15     16.33 o 
   7   1   0      803.00      818.31     78.34 o 
   8   1   0     2453.27     2367.58    227.06 o 
   9   1   0      175.35      118.03     37.83 o 
  10   1   0      423.78      611.19    193.96 o 
   0   2   0     2218.94     2044.14    217.54 o 
   1   2   0     1585.22     1618.31    130.97 o 
   2   2   0    38710.74    43568.86   3582.60 o 
   3   2   0      181.31      170.77     16.88 o 
   4   2   0      111.91      150.22     17.48 o 
   5   2   0     1126.19     1068.56     85.53 o 
   6   2   0     9010.45     8497.99    705.15 o 
   7   2   0        0.20        4.10     20.91 o 
   8   2   0       28.89        0.00     26.32 o 
   9   2   0        0.24       55.49     44.95 o 
  10   2   0      431.38      619.02    174.96 o 
   1   3   0    20849.78    21826.96   1743.25 o 
   2   3   0    53440.62    56251.40   3995.74 o 
   3   3   0       51.92       58.46     13.20 o 
   4   3   0       95.11      129.06     20.27 o 
   5   3   0       66.07       52.82     20.42 o 
   6   3   0      383.97      450.12     49.15 o 
   7   3   0      197.51      239.62     37.34 o 
   8   3   0       46.23        0.00     32.42 o 
   9   3   0       42.61       42.07     45.35 o 
  10   3   0      500.59      387.31    118.26 o 
   0   4   0     9746.13     8708.90    922.60 o 
   1   4   0       40.98       54.96     14.69 o 
   2   4   0      551.11      507.08     45.03 o 
   3   4   0     1158.68     1106.53    104.97 o 
   4   4   0      150.86      162.85     23.37 o 
   5   4   0     3560.56     3313.65    316.07 o 
   6   4   0     2090.93     2087.47    179.65 o 
   7   4   0      643.94      593.21     73.32 o 
   8   4   0       82.02      167.52     44.49 o 
   9   4   0      571.33      739.68    171.04 o 
  10   4   0      150.17       40.15     99.27 o 
   1   5   0     8493.00     7471.89    599.33 o 
   2   5   0      775.75      753.91     65.11 o 
   3   5   0      704.44      869.98     74.05 o 
   4   5   0    13961.94    13338.38   1090.56 o 
   5   5   0      424.78      433.05     62.88 o 
   6   5   0      166.49      168.77     37.61 o 
   7   5   0      120.56      140.88    110.66 o 
   8   5   0      974.87     1146.30    147.99 o 
   9   5   0      156.06       24.99     42.50 o 
  10   5   0      128.09       55.67     52.14 o 
   0   6   0    21440.66    19657.22   2074.75 o 
   1   6   0     4313.34     3765.89    281.06 o 
   2   6   0     2432.29     2638.55    216.55 o 
   3   6   0     5002.87     4693.02    377.70 o 
   4   6   0     2835.64     2680.59    245.44 o 
   5   6   0      750.35      770.69     82.68 o 
   6   6   0        2.71       19.66     35.10 o 
   7   6   0        5.98       28.57     34.11 o 
   8   6   0      118.62       13.63     63.80 o 
   9   6   0       50.28       17.15     40.35 o 
   1   7   0      456.60      509.41     48.39 o 
   2   7   0     4817.27     4862.11    394.63 o 
   3   7   0     2317.39     1850.05    153.84 o 
   4   7   0      766.71      814.29     86.91 o 
   5   7   0      695.58      720.20     81.24 o 
   6   7   0       37.15       19.63     29.42 o 
   7   7   0      775.83      796.82    140.28 o 
   8   7   0      109.86       78.93     53.65 o 
   9   7   0      283.06      150.83     51.73 o 
   0   8   0     4378.07     4297.20    454.45 o 
   1   8   0       48.11       96.95     43.30 o 
   2   8   0     1667.32     1509.81    128.12 o 
   3   8   0     1307.57     1219.98    105.89 o 
   4   8   0      129.03       98.91     31.42 o 
   5   8   0     1699.05     1650.74    158.44 o 
   6   8   0     2953.66     3155.65    331.70 o 
   7   8   0      264.49      304.73     86.19 o 
   8   8   0      107.66       52.64     42.13 o 
   9   8   0      312.19      107.60     48.55 o 
   1   9   0     2727.42     2228.55    182.11 o 
   2   9   0     2381.10     2257.08    187.46 o 
   3   9   0     2536.81     2486.25    231.41 o 
   4   9   0       35.42       48.11     37.32 o 
   5   9   0      267.69      240.25     48.37 o 
   6   9   0      143.79       83.66     42.30 o 
   7   9   0      151.58      115.24     46.59 o 
   8   9   0       39.17       10.44     66.69 o 
   9   9   0       46.13        0.00     46.96 o 
   0  10   0     2614.57     2485.42    265.62 o 
   1  10   0        9.31        0.00     18.03 o 
   2  10   0      283.06      289.45     42.67 o 
   3  10   0      176.70      150.36     39.05 o 
   4  10   0      105.08      116.80     37.65 o 
   5  10   0     1076.19     1156.01    125.43 o 
   6  10   0       84.83       43.01     46.93 o 
   7  10   0       54.94      126.17     50.35 o 
   8  10   0      222.94      128.45     55.20 o 
   1  11   0       48.40        0.00     22.24 o 
   2  11   0     1055.21     1098.28    107.63 o 
   3  11   0      442.26      354.09     56.28 o 
   4  11   0      481.98      652.94    101.10 o 
   5  11   0      123.99      138.79     46.58 o 
   6  11   0       22.17       61.97     44.78 o 
   7  11   0      590.01      435.62     81.19 o 
   8  11   0       97.07      112.17     60.17 o 
   0  12   0       50.35       46.75     47.00 o 
   1  12   0     1392.54     1431.35    137.70 o 
   2  12   0        3.53        3.26     33.90 o 
   3  12   0      592.31      834.22     96.67 o 
   4  12   0        0.61        0.00     38.01 o 
   5  12   0      470.64      436.49     74.47 o 
   6  12   0        1.01        0.00     51.76 o 
   7  12   0        0.17        0.00     54.59 o 
   1  13   0        0.47       12.35     34.08 o 
   2  13   0      227.25      146.30     78.18 o 
   3  13   0      160.01      170.21     47.09 o 
   4  13   0      180.06      188.60     53.88 o 
   5  13   0      130.03      240.18     62.73 o 
   6  13   0        6.16       37.12     51.21 o 
   0  14   0      442.43      566.22    103.35 o 
   1  14   0      109.25      130.22     57.97 o 
   2  14   0       41.78        0.00     54.14 o 
   3  14   0        2.04       17.83     56.76 o 
   4  14   0      186.99      131.65     79.20 o 
   5  14   0      375.40      473.40    112.43 o 
   1  15   0      389.84      406.03     82.19 o 
   2  15   0      112.00      208.02     93.18 o 
   3  15   0      387.83      354.24     84.76 o 
   4  15   0       20.39        0.00     78.60 o 
   0  16   0      393.28      477.64    173.37 o 
   1  16   0        7.55        0.00     65.32 o 
   2  16   0       75.17        0.00     72.93 o 
   3  16   0       13.75        0.00     62.51 o 
  -9   0   1      652.35      726.09    129.26 o 
  -7   0   1     3446.93     2700.93    364.54 o 
  -5   0   1      522.97      505.09     64.79 o 
  -3   0   1    12484.10    13649.43   1447.96 o 
  -1   0   1     4610.04     5647.21    599.09 o 
   1   0   1      394.34      617.22     64.75 o 
   3   0   1       46.89       78.65     18.96 o 
   5   0   1    16462.65    16461.31   1739.85 o 
   7   0   1      790.02      715.95    113.90 o 
   9   0   1     1696.65     1676.40    238.97 o 
 -10   1   1       35.85        0.00     47.16 o 
  -9   1   1      200.20      150.57     41.03 o 
  -8   1   1       88.01      160.08     38.22 o 
  -7   1   1      999.37     1001.61     94.39 o 
  -6   1   1      298.66      339.74     34.59 o 
  -5   1   1     5220.56     5243.11    394.45 o 
  -4   1   1     8174.47     8452.41    632.86 o 
  -3   1   1    10500.66    11390.26    851.11 o 
  -2   1   1     6474.57     7259.68    543.17 o 
  -1   1   1      155.05      141.68     16.45 o 
   0   1   1     2892.09     2463.15    205.54 o 
   1   1   1     5479.12     5707.56    476.16 o 
   2   1   1    12036.42    12578.54    937.04 o 
   3   1   1      367.16      379.13     31.89 o 
   4   1   1      425.83      418.56     36.13 o 
   5   1   1     1997.05     1914.38    144.83 o 
   6   1   1      324.51      296.19     30.69 o 
   7   1   1      706.16      698.74     69.42 o 
   8   1   1       15.27        0.00     24.62 o 
   9   1   1      271.51      326.70     67.43 o 
  10   1   1        1.12        0.46     44.02 o 
 -10   2   1      330.43      359.77    133.02 o 
  -9   2   1      674.31      696.73    117.04 o 
  -8   2   1      530.20      583.65     78.21 o 
  -7   2   1      561.03      611.78     64.68 o 
  -6   2   1     3531.29     3432.54    289.83 o 
  -5   2   1      189.02      186.32     22.49 o 
  -4   2   1     1614.86     1773.29    150.46 o 
  -3   2   1      910.04      830.35     71.55 o 
  -2   2   1     1238.52     1106.39    151.18 o 
  -1   2   1    12032.36    11682.81    874.42 o 
   0   2   1     2688.92     2437.37    256.23 o 
   1   2   1     1092.12     1092.77     83.27 o 
   2   2   1      263.05      319.17     28.68 o 
   3   2   1    23919.67    25560.07   1915.33 o 
   4   2   1      786.91      625.04     57.29 o 
   5   2   1      834.80      732.36     60.20 o 
   6   2   1      411.36      442.10     46.64 o 
   7   2   1      185.81      156.44     30.04 o 
   8   2   1      313.73      360.57     53.84 o 
   9   2   1      274.65      240.49     60.28 o 
  10   2   1      120.16      109.39     80.16 o 
 -10   3   1        5.16        0.00     47.39 o 
  -9   3   1     1296.45     1336.49    168.35 o 
  -8   3   1      187.16      228.98     58.01 o 
  -7   3   1     2075.29     1991.29    172.76 o 
  -6   3   1      493.53      466.15     52.13 o 
  -5   3   1     8818.54     8809.09    729.98 o 
  -4   3   1      607.59      588.39     55.79 o 
  -3   3   1      630.88      651.56    139.97 o 
  -2   3   1       45.64       42.51     11.32 o 
  -1   3   1     7197.66     7209.89    541.84 o 
   0   3   1        3.90       13.50      5.22 o 
   1   3   1      497.29      526.27     72.13 o 
   2   3   1     1748.92     2001.01    149.76 o 
   3   3   1     3367.25     3185.67    239.71 o 
   4   3   1     3537.36     3732.23    297.83 o 
   5   3   1      345.77      389.40     35.51 o 
   6   3   1     1037.09     1014.73     92.34 o 
   7   3   1     6687.55     6446.14    536.24 o 
   8   3   1      173.69      241.32     52.48 o 
   9   3   1      281.42      290.27     65.75 o 
  10   3   1      213.69      224.51     65.24 o 
 -10   4   1       75.07       54.34     71.74 o 
  -9   4   1      980.88     1190.79    364.42 o 
  -8   4   1       62.72       63.08     42.85 o 
  -7   4   1     1514.06     1408.35    141.89 o 
  -6   4   1      477.28      521.75     57.31 o 
  -5   4   1       14.03       36.15     20.13 o 
  -4   4   1     6322.97     5436.85    730.42 o 
  -3   4   1     4739.26     4699.98    423.25 o 
  -2   4   1    11806.02    10853.52   1188.96 o 
  -1   4   1     7707.43     7517.35    617.70 o 
   0   4   1    10972.00    10220.08    766.00 o 
   1   4   1     2223.76     2153.56    224.11 o 
   2   4   1     1518.70     1443.70    128.69 o 
   3   4   1     2907.25     2798.80    227.46 o 
   4   4   1     4862.30     4801.57    361.65 o 
   5   4   1     1735.56     1578.46    156.30 o 
   6   4   1      293.02      378.92     84.03 o 
   7   4   1       96.29      122.39     40.34 o 
   8   4   1      124.45      169.04     49.53 o 
   9   4   1      373.65      240.15     88.16 o 
  10   4   1       28.72       25.76    183.74 o 
 -10   5   1        3.77       29.48     78.32 o 
  -9   5   1       64.44      113.97    140.18 o 
  -8   5   1      480.16      565.18     95.81 o 
  -7   5   1      125.49      148.74     48.24 o 
  -6   5   1      873.39      773.57     86.89 o 
  -5   5   1      253.94      236.98     39.16 o 
  -4   5   1      933.16      753.87    115.42 o 
  -3   5   1     4696.02     3990.23    359.11 o 
  -2   5   1       68.84       34.98     13.69 o 
  -1   5   1      272.16      267.73     24.93 o 
   0   5   1      781.78      706.02     56.19 o 
   1   5   1    22779.94    19785.90   2678.22 o 
   2   5   1      514.10      506.22     45.83 o 
   3   5   1      181.37      225.96     29.85 o 
   4   5   1     3814.41     4095.48    307.42 o 
   5   5   1     3294.60     2875.84    263.23 o 
   6   5   1      700.35      667.17     76.20 o 
   7   5   1      135.79      150.70     41.10 o 
   8   5   1      242.67      211.42     75.72 o 
   9   5   1      429.90      291.10     98.92 o 
  10   5   1       75.04       83.98     48.06 o 
 -10   6   1      104.76       74.07     51.12 o 
  -9   6   1      270.52      178.33     55.23 o 
  -8   6   1      274.93      307.30     78.03 o 
  -7   6   1     2295.06     1959.87    192.31 o 
  -6   6   1     2477.88     2206.20    208.57 o 
  -5   6   1      282.43      292.39     56.65 o 
  -4   6   1     1268.08     1084.81    106.56 o 
  -3   6   1     8107.65     7223.48    583.28 o 
  -2   6   1      824.84      800.73     70.30 o 
  -1   6   1       58.63       59.25     10.85 o 
   0   6   1       93.48      106.07     17.14 o 
   1   6   1     1148.21     1322.22    100.84 o 
   2   6   1       35.72       15.53     10.92 o 
   3   6   1     1225.00     1242.57    104.62 o 
   4   6   1       19.64        0.00     19.05 o 
   5   6   1     2467.23     2185.44    206.01 o 
   6   6   1      715.35      804.65     87.81 o 
   7   6   1      126.38       92.91     41.75 o 
   8   6   1      705.02      570.15    127.26 o 
   9   6   1      591.99      521.54    150.98 o 
  -9   7   1       60.54        0.00     69.03 o 
  -8   7   1       73.40       12.69     64.27 o 
  -7   7   1      755.83      687.66     99.94 o 
  -6   7   1       16.02       13.94     33.83 o 
  -5   7   1      461.39      442.63     58.63 o 
  -4   7   1     4138.45     3545.28    327.06 o 
  -3   7   1       37.63       69.75     18.33 o 
  -2   7   1     5251.33     4895.40    396.88 o 
  -1   7   1     1265.23     1156.30     98.09 o 
   0   7   1     7176.54     6801.28    509.38 o 
   1   7   1       17.84       33.77     14.51 o 
   2   7   1     6941.69     6497.50    526.74 o 
   3   7   1     2251.55     2097.13    174.32 o 
   4   7   1      383.28      429.83     54.32 o 
   5   7   1       61.42        5.92     38.45 o 
   6   7   1      213.07      170.44     41.20 o 
   7   7   1      952.92      961.17    150.65 o 
   8   7   1        0.14       23.86     37.63 o 
   9   7   1      164.81      207.80     78.92 o 
  -9   8   1      121.31      193.10     57.64 o 
  -8   8   1        9.92        0.00     54.06 o 
  -7   8   1      216.73      130.53     47.92 o 
  -6   8   1      258.29      253.68     50.78 o 
  -5   8   1       54.43      104.02     35.23 o 
  -4   8   1     1285.16     1126.11    114.18 o 
  -3   8   1       21.70        0.00     22.59 o 
  -2   8   1        4.60       15.69     14.78 o 
  -1   8   1     8109.03     7294.35    550.00 o 
   0   8   1      833.34      817.49     67.50 o 
   1   8   1       30.42       20.17     13.45 o 
   2   8   1      997.83      938.55     83.29 o 
   3   8   1     4478.88     4006.42    324.20 o 
   4   8   1      134.09      125.91     33.64 o 
   5   8   1     1485.35     1368.58    137.96 o 
   6   8   1     1161.89     1206.85    128.53 o 
   7   8   1        4.22        0.00     40.03 o 
   8   8   1      137.86       93.74     45.19 o 
   9   8   1       39.55        2.85     43.02 o 
  -9   9   1       11.62        0.00    128.26 o 
  -8   9   1      658.49      808.28    149.95 o 
  -7   9   1      163.91      154.08     53.95 o 
  -6   9   1     1278.00     1437.10    150.85 o 
  -5   9   1      241.92      300.72     53.95 o 
  -4   9   1     2734.98     2698.46    248.94 o 
  -3   9   1      191.78      182.45     37.78 o 
  -2   9   1      263.90      202.47     28.77 o 
  -1   9   1      149.38      171.37     22.44 o 
   0   9   1       63.69       29.73     15.25 o 
   1   9   1       60.37       83.16     19.74 o 
   2   9   1     1490.33     1364.78    116.73 o 
   3   9   1      608.48      572.28     68.60 o 
   4   9   1      597.83      586.75     72.72 o 
   5   9   1      695.28      607.79     78.39 o 
   6   9   1      448.38      415.27     66.50 o 
   7   9   1      301.82      402.96     69.95 o 
   8   9   1      397.89      300.60    110.82 o 
  -8  10   1       10.23       27.90     49.81 o 
  -7  10   1      110.77      123.26     58.03 o 
  -6  10   1       24.83       50.39     44.39 o 
  -5  10   1      667.76      679.69     86.60 o 
  -4  10   1      942.87      907.29    101.28 o 
  -3  10   1     1427.04     1328.95    133.34 o 
  -2  10   1     1555.80     1362.21    119.42 o 
  -1  10   1     1298.42     1224.04    106.49 o 
   0  10   1     3589.06     3201.89    244.34 o 
   1  10   1       77.73       91.98     22.68 o 
   2  10   1     1816.42     1717.34    146.71 o 
   3  10   1      651.55      567.28     69.88 o 
   4  10   1      785.65      921.82    103.02 o 
   5  10   1      575.04      624.93     83.26 o 
   6  10   1      203.73      171.41     50.17 o 
   7  10   1       26.47       41.56     42.84 o 
   8  10   1       98.71       50.48     68.70 o 
  -8  11   1      106.95       32.19     75.14 o 
  -7  11   1        0.51        0.00     46.36 o 
  -6  11   1       49.51       61.86     46.46 o 
  -5  11   1      402.46      414.20     90.20 o 
  -4  11   1       64.22      111.23     43.51 o 
  -3  11   1     1101.40     1230.59    127.12 o 
  -2  11   1     2132.34     1914.46    183.29 o 
  -1  11   1       38.53       10.73     24.96 o 
   0  11   1      924.77      880.13     91.27 o 
   1  11   1     2084.43     2011.49    169.20 o 
   2  11   1      505.98      609.04     63.88 o 
   3  11   1        3.08        2.81     29.20 o 
   4  11   1      542.76      515.11     73.85 o 
   5  11   1      131.14      166.76     49.09 o 
   6  11   1      135.31       71.97     44.03 o 
   7  11   1      354.47      270.85     64.97 o 
  -7  12   1        0.03        0.00     85.38 o 
  -6  12   1      737.77      829.05    125.37 o 
  -5  12   1       23.93        7.20     45.66 o 
  -4  12   1      364.04      361.51     64.44 o 
  -3  12   1      139.22      126.22     42.44 o 
  -2  12   1      704.71      798.80     91.26 o 
  -1  12   1        6.92        9.02     29.94 o 
   0  12   1      192.25      227.99     62.27 o 
   1  12   1        0.04       12.15     30.39 o 
   2  12   1      156.56      106.78     40.94 o 
   3  12   1       64.91       93.03     38.42 o 
   4  12   1      749.21      855.36    121.08 o 
   5  12   1        6.78       46.91     44.54 o 
   6  12   1      192.54      150.79     52.80 o 
   7  12   1       77.96        0.00     68.44 o 
  -6  13   1        0.52       67.88     77.09 o 
  -5  13   1      156.64      140.37     57.32 o 
  -4  13   1        0.74        9.19     44.33 o 
  -3  13   1      417.29      598.31     79.66 o 
  -2  13   1      539.41      543.43    129.76 o 
  -1  13   1      120.44      205.40     43.78 o 
   0  13   1      363.86      422.50     59.10 o 
   1  13   1      877.90     1060.72    123.50 o 
   2  13   1      497.29      650.92     97.25 o 
   3  13   1      358.71      350.06    101.46 o 
   4  13   1       25.56        0.00     44.61 o 
   5  13   1      243.47      261.64     62.87 o 
   6  13   1        1.58        0.00     45.82 o 
  -5  14   1       23.31       15.99     51.49 o 
  -4  14   1       78.12       88.57     61.30 o 
  -3  14   1      103.99      170.04    131.54 o 
  -2  14   1      519.80      614.61    176.16 o 
  -1  14   1      405.81      456.26     80.97 o 
   0  14   1      417.60      558.88     74.75 o 
   1  14   1        0.17        0.00     85.50 o 
   2  14   1      370.17      415.88     81.45 o 
   3  14   1      356.61      396.49     88.47 o 
   4  14   1      134.91       95.49     47.22 o 
   5  14   1       55.11      122.50     55.49 o 
  -4  15   1      429.63      528.89    103.34 o 
  -3  15   1       12.20        0.00    129.78 o 
  -2  15   1       15.93        0.00     60.16 o 
  -1  15   1        5.95        0.00     54.76 o 
   0  15   1      195.60      279.29     56.34 o 
   1  15   1       92.29      104.55     62.41 o 
   2  15   1      297.58      389.43     83.97 o 
   3  15   1       60.04       55.50    106.31 o 
   4  15   1       52.23       92.31     74.09 o 
  -3  16   1       33.99        0.00     64.59 o 
  -2  16   1        9.73        0.00     57.05 o 
  -1  16   1      552.98      832.06    260.79 o 
   0  16   1        0.26        0.00     88.87 o 
   1  16   1       37.82        0.00     60.91 o 
   2  16   1       22.21        1.83     63.69 o 
 -10   0   2      985.77     1146.35    224.87 o 
  -8   0   2      127.26      112.12     50.32 o 
  -6   0   2        4.26       16.23     33.39 o 
  -4   0   2     1046.02     1219.31    133.79 o 
  -2   0   2    35353.29    42706.00   4541.35 o 
   0   0   2     4803.37     5468.56    745.24 o 
   2   0   2    43036.11    44497.95   4725.94 o 
   4   0   2      111.46       91.05     20.98 o 
   6   0   2     1421.77     1278.15    143.10 o 
   8   0   2      373.73      337.20     71.98 o 
  10   0   2      351.50      541.25    171.57 o 
 -10   1   2       60.18       33.95    111.98 o 
  -9   1   2      156.67      148.12     50.79 o 
  -8   1   2      696.56      798.31    133.34 o 
  -7   1   2      844.56      818.18     92.98 o 
  -6   1   2     6878.19     6732.32    556.69 o 
  -5   1   2     6389.67     6459.88    486.98 o 
  -4   1   2      347.24      397.66     35.84 o 
  -3   1   2     1171.49     1259.53     97.37 o 
  -2   1   2     5542.28     6015.45    453.03 o 
  -1   1   2    18266.31    20393.91   1667.34 o 
   0   1   2    21022.26    19581.15   2301.10 o 
   1   1   2    17295.29    18863.06   1802.57 o 
   2   1   2      370.93      454.01     36.01 o 
   3   1   2     1194.18     1244.35     95.77 o 
   4   1   2     4165.53     4399.79    330.57 o 
   5   1   2     3623.19     3449.39    261.96 o 
   6   1   2     4994.37     4402.99    331.70 o 
   7   1   2      569.94      522.90     62.03 o 
   8   1   2        0.87        9.22     26.66 o 
   9   1   2       84.92      159.24     50.99 o 
  10   1   2      500.34      455.74     84.63 o 
 -10   2   2      458.89      454.73    188.23 o 
  -9   2   2      351.01      275.87     73.15 o 
  -8   2   2     1544.24     1579.26    163.47 o 
  -7   2   2      480.66      473.80     56.97 o 
  -6   2   2      513.67      602.38     61.92 o 
  -5   2   2       50.94       82.97     20.45 o 
  -4   2   2    17022.00    17958.42   1344.05 o 
  -3   2   2     6496.77     6858.62    489.18 o 
  -2   2   2      254.93      237.42     22.03 o 
  -1   2   2     3878.35     3795.76    285.74 o 
   0   2   2     3179.08     3147.42    262.33 o 
   1   2   2     5472.44     5560.06    467.32 o 
   2   2   2      189.24      194.60     18.30 o 
   3   2   2     5496.45     5194.08    391.28 o 
   4   2   2     9455.19     9320.14    696.57 o 
   5   2   2      250.82      295.66     29.48 o 
   6   2   2      389.24      356.26     40.17 o 
   7   2   2      631.62      583.74     61.83 o 
   8   2   2     1756.42     1589.22    183.37 o 
   9   2   2       72.64       75.82     87.78 o 
  10   2   2      169.84      164.05     59.86 o 
 -10   3   2       43.11       84.84     56.91 o 
  -9   3   2       55.23       78.41     53.52 o 
  -8   3   2      317.85      361.88     74.53 o 
  -7   3   2       41.44       13.09     26.04 o 
  -6   3   2      575.95      591.81     62.67 o 
  -5   3   2      123.57      101.71     23.85 o 
  -4   3   2     2771.18     2827.77    301.89 o 
  -3   3   2      281.55      278.69     53.59 o 
  -2   3   2      152.15      154.87     23.08 o 
  -1   3   2      854.78      786.34     98.20 o 
   0   3   2    35035.21    35277.63   2490.47 o 
   1   3   2     2911.57     2805.50    211.33 o 
   2   3   2     1538.19     1614.49    122.73 o 
   3   3   2       33.67       40.25     10.11 o 
   4   3   2     7744.43     7545.35    690.60 o 
   5   3   2      576.95      531.34     46.67 o 
   6   3   2      277.34      246.77     40.55 o 
   7   3   2        1.06       38.83     29.06 o 
   8   3   2        3.33       14.95     46.49 o 
   9   3   2       27.26       71.27     46.39 o 
  10   3   2       18.25       62.71     51.91 o 
 -10   4   2      420.73      488.99    116.04 o 
  -9   4   2      340.68      359.47     84.31 o 
  -8   4   2       21.20       72.62     43.30 o 
  -7   4   2     2934.50     2293.75    218.95 o 
  -6   4   2       95.91       83.62     27.10 o 
  -5   4   2     1202.68     1121.99    115.52 o 
  -4   4   2     2714.55     2202.96    423.44 o 
  -3   4   2     7915.84     7179.08    857.84 o 
  -2   4   2     4010.02     3553.33    261.54 o 
  -1   4   2      628.68      621.76     50.22 o 
   0   4   2     1117.84     1109.62     86.02 o 
   1   4   2     1177.93     1170.11     89.30 o 
   2   4   2    10838.46    10962.04    822.05 o 
   3   4   2     4928.32     5117.25    386.32 o 
   4   4   2     1383.29     1347.37    104.36 o 
   5   4   2     1021.55      929.41     84.35 o 
   6   4   2      338.39      275.93     48.49 o 
   7   4   2     1414.54     1318.88    154.14 o 
   8   4   2      218.58      277.15     59.57 o 
   9   4   2      636.97      452.43    101.77 o 
  10   4   2      141.18      189.47     77.77 o 
 -10   5   2       91.33       90.75     62.47 o 
  -9   5   2      168.13      123.08     61.13 o 
  -8   5   2      328.91      332.38     77.07 o 
  -7   5   2       10.42        0.00     38.44 o 
  -6   5   2     4375.18     4310.73    392.53 o 
  -5   5   2        6.22        0.00     18.78 o 
  -4   5   2     1650.12     1341.33    200.83 o 
  -3   5   2      779.14      603.89     51.00 o 
  -2   5   2     3819.39     3213.98    242.48 o 
  -1   5   2     2120.02     2096.45    159.92 o 
   0   5   2      709.74      713.96     57.59 o 
   1   5   2     4601.94     4214.46    341.99 o 
   2   5   2      156.64      169.48     19.32 o 
   3   5   2     1587.97     1414.53    109.76 o 
   4   5   2       99.52      114.75     18.01 o 
   5   5   2      450.22      504.10     78.89 o 
   6   5   2     3384.59     3359.20    306.25 o 
   7   5   2      121.57      115.60     38.09 o 
   8   5   2       68.09       84.69     43.61 o 
   9   5   2       86.76       92.55     93.73 o 
  -9   6   2       34.40       44.18     48.81 o 
  -8   6   2        7.66        0.00     67.28 o 
  -7   6   2       29.85       22.35     36.51 o 
  -6   6   2       43.18       12.68     32.26 o 
  -5   6   2      842.72      823.85     89.72 o 
  -4   6   2      281.77      265.16     40.76 o 
  -3   6   2     2003.36     1658.01    127.61 o 
  -2   6   2     6118.30     5607.03    424.12 o 
  -1   6   2     7879.81     7086.25    534.28 o 
   0   6   2      802.35      697.91     89.96 o 
   1   6   2     3607.69     2972.11    296.58 o 
   2   6   2     8053.57     7841.93    630.43 o 
   3   6   2     3063.81     2838.69    252.78 o 
   4   6   2      319.10      334.05     37.81 o 
   5   6   2      749.98      801.15     85.60 o 
   6   6   2      193.24      197.55     44.38 o 
   7   6   2       40.77       67.37     36.24 o 
   8   6   2       44.57       86.86     40.68 o 
   9   6   2        6.94        0.00     50.74 o 
  -9   7   2      600.31      498.06    119.17 o 
  -8   7   2      170.45      181.13     57.24 o 
  -7   7   2      562.64      646.50     88.27 o 
  -6   7   2       10.52       38.03     41.99 o 
  -5   7   2     5095.92     4541.08    414.28 o 
  -4   7   2      188.01      252.48     42.00 o 
  -3   7   2      788.53      894.13     79.32 o 
  -2   7   2       55.42       49.29     12.08 o 
  -1   7   2     4074.63     3934.65    297.96 o 
   0   7   2     6373.00     6139.78    460.64 o 
   1   7   2      614.97      669.89     56.92 o 
   2   7   2      245.57      323.32     40.16 o 
   3   7   2      801.88      938.99     83.11 o 
   4   7   2     1952.79     1996.96    187.66 o 
   5   7   2     2461.84     2247.68    208.17 o 
   6   7   2       83.75       85.24     34.81 o 
   7   7   2     1077.86     1396.47    289.83 o 
   8   7   2       36.92        0.00     63.24 o 
   9   7   2      307.97      183.37     76.76 o 
  -9   8   2       14.36      125.12    195.83 o 
  -8   8   2      494.45      464.65     77.47 o 
  -7   8   2      239.57      281.83     57.94 o 
  -6   8   2       78.89       79.50     39.51 o 
  -5   8   2      444.13      588.73     75.00 o 
  -4   8   2     4313.27     4164.98    377.50 o 
  -3   8   2       46.59       71.77     31.75 o 
  -2   8   2      710.10      574.82     56.05 o 
  -1   8   2      635.62      607.48     52.39 o 
   0   8   2      180.78      194.26     23.59 o 
   1   8   2      794.76      739.60     78.99 o 
   2   8   2      355.73      370.18     40.49 o 
   3   8   2      330.05      369.15     41.86 o 
   4   8   2     2797.91     2835.05    262.76 o 
   5   8   2      909.87     1041.16    111.88 o 
   6   8   2       29.32        0.67     32.51 o 
   7   8   2       27.59        2.24     36.21 o 
   8   8   2      441.20      458.74    134.98 o 
   9   8   2       32.14       95.93     73.36 o 
  -9   9   2      113.25       16.86     89.36 o 
  -8   9   2      137.73       58.43     77.04 o 
  -7   9   2        9.75        2.86     42.68 o 
  -6   9   2      111.16      122.46     71.34 o 
  -5   9   2       55.65       50.98     37.13 o 
  -4   9   2        5.59        0.00     30.23 o 
  -3   9   2     1015.23      888.17     95.90 o 
  -2   9   2      170.47      183.04     28.37 o 
  -1   9   2     2574.54     2096.10    174.68 o 
   0   9   2     1029.21     1076.27    104.36 o 
   1   9   2     5434.15     5105.71    409.69 o 
   2   9   2        4.24       21.34     17.31 o 
   3   9   2      863.19      948.36     87.22 o 
   4   9   2      319.71      295.01     51.20 o 
   5   9   2      268.96      294.05     53.67 o 
   6   9   2      301.09      191.18     50.80 o 
   7   9   2        0.83        0.00     55.68 o 
   8   9   2       32.25       51.93     43.00 o 
  -8  10   2      156.79      204.51     63.20 o 
  -7  10   2      754.28      844.53    119.35 o 
  -6  10   2       53.36        0.00     65.88 o 
  -5  10   2       44.22       74.56     45.56 o 
  -4  10   2      142.74      106.59     40.58 o 
  -3  10   2     1289.70     1180.82    123.40 o 
  -2  10   2     2039.31     1868.37    158.64 o 
  -1  10   2        1.21        0.00     19.27 o 
   0  10   2        2.78       29.39     18.74 o 
   1  10   2      334.15      337.91     40.15 o 
   2  10   2     2212.58     2216.97    185.71 o 
   3  10   2      395.91      346.64     53.96 o 
   4  10   2       42.76       76.96     39.36 o 
   5  10   2      441.18      477.33     79.52 o 
   6  10   2      180.04      182.76     50.34 o 
   7  10   2      442.52      383.58     70.07 o 
   8  10   2       37.10        4.08     52.62 o 
  -8  11   2       75.13       71.50     81.00 o 
  -7  11   2       47.85       37.21     64.21 o 
  -6  11   2      579.60      742.40     99.80 o 
  -5  11   2      291.82      352.17     82.03 o 
  -4  11   2      774.57      905.16    139.69 o 
  -3  11   2       93.47      139.73     42.93 o 
  -2  11   2      248.72      281.73     50.09 o 
  -1  11   2       40.52       48.87     25.02 o 
   0  11   2      730.15      740.44     80.94 o 
   1  11   2        0.87        0.00     20.83 o 
   2  11   2       10.93       12.37     21.02 o 
   3  11   2      182.74      169.65     42.23 o 
   4  11   2      597.84      602.59     81.43 o 
   5  11   2      107.43       73.82     49.52 o 
   6  11   2      366.54      467.30    126.56 o 
   7  11   2       65.51       49.39     48.36 o 
  -7  12   2        0.30        0.00     65.70 o 
  -6  12   2       50.67       46.58     53.48 o 
  -5  12   2        6.69       49.64     45.87 o 
  -4  12   2        0.98        0.00     43.09 o 
  -3  12   2      248.03      309.92     60.11 o 
  -2  12   2       18.89        0.00     36.29 o 
  -1  12   2      837.22      868.40     94.04 o 
   0  12   2        0.85        0.00     29.09 o 
   1  12   2      424.37      465.17     60.61 o 
   2  12   2       35.71       28.55     31.65 o 
   3  12   2     1081.02     1295.16    136.91 o 
   4  12   2       30.22        6.13     37.72 o 
   5  12   2       65.70       62.30     45.08 o 
   6  12   2        0.39        0.00     42.22 o 
   7  12   2        1.43        0.00     42.54 o 
  -6  13   2      206.75      402.13    113.29 o 
  -5  13   2      190.83      276.45     65.82 o 
  -4  13   2      204.57      173.29     54.76 o 
  -3  13   2       32.94       75.82     44.77 o 
  -2  13   2      205.53      179.74    111.55 o 
  -1  13   2       52.86        0.00     34.58 o 
   0  13   2      745.69      850.73     93.14 o 
   1  13   2       16.78        0.00     35.29 o 
   2  13   2       33.45        0.00     51.27 o 
   3  13   2       76.34       68.95     45.99 o 
   4  13   2      143.81      227.96     73.05 o 
   5  13   2      123.03       48.18     45.67 o 
   6  13   2      162.86       83.15     56.89 o 
  -5  14   2       54.51      119.13     56.99 o 
  -4  14   2      175.31      104.07     59.36 o 
  -3  14   2      309.48      416.30     87.18 o 
  -2  14   2      558.43      604.05     99.95 o 
  -1  14   2        5.56       50.19     56.35 o 
   0  14   2       11.74       33.40     39.02 o 
   1  14   2       60.21        0.00     53.31 o 
   2  14   2      460.51      533.23    116.23 o 
   3  14   2      120.63      114.45     71.69 o 
   4  14   2       56.78       23.23     45.83 o 
   5  14   2       90.26      136.49     56.62 o 
  -4  15   2       71.01       45.92     73.21 o 
  -3  15   2       40.13        0.00    189.10 o 
  -2  15   2       11.73        0.00     58.43 o 
  -1  15   2      416.31      421.67     85.47 o 
   0  15   2       73.00       47.42     47.18 o 
   1  15   2      671.87      719.68    106.39 o 
   2  15   2       26.46        0.00     57.32 o 
   3  15   2       50.17       41.23     64.51 o 
   4  15   2       96.13        0.00     70.96 o 
  -2  16   2      244.13      256.86     77.92 o 
  -1  16   2        2.12        0.00     94.96 o 
   0  16   2        0.21        0.00    129.72 o 
   1  16   2        3.12       26.51     63.26 o 
   2  16   2      194.94      127.41     68.17 o 
  -9   0   3      516.60      543.17    198.26 o 
  -7   0   3     1878.64     1901.16    268.03 o 
  -5   0   3    11799.59    13416.15   1425.78 o 
  -3   0   3     1266.42     1414.40    155.66 o 
  -1   0   3    34575.85    36611.57   4987.68 o 
   1   0   3      124.47      219.29     36.55 o 
   3   0   3     1677.32     1799.07    193.82 o 
   5   0   3       78.72       48.71     23.48 o 
   7   0   3     3331.10     3190.58    343.79 o 
   9   0   3      138.56       74.90     52.44 o 
 -10   1   3        0.32        0.00     57.64 o 
  -9   1   3     1327.44     1361.06    155.71 o 
  -8   1   3       68.85       46.99     34.31 o 
  -7   1   3      136.42      124.85     35.15 o 
  -6   1   3      558.35      630.66     65.19 o 
  -5   1   3      242.94      282.61     32.15 o 
  -4   1   3      245.68      301.08     30.95 o 
  -3   1   3     3988.75     4649.30    351.48 o 
  -2   1   3     6997.80     8012.91    596.79 o 
  -1   1   3     3210.84     3207.34    309.37 o 
   0   1   3    17907.43    19289.03   1843.64 o 
   1   1   3     1208.18     1307.96    127.54 o 
   2   1   3     1247.74     1194.21    102.26 o 
   3   1   3     9001.69     9252.70    692.25 o 
   4   1   3     4767.93     4425.54    333.78 o 
   5   1   3      841.42      851.32     70.69 o 
   6   1   3       41.99       26.61     16.79 o 
   7   1   3       68.09       81.99     24.53 o 
   8   1   3       86.90       83.08     47.95 o 
   9   1   3      416.74      516.14     83.11 o 
  10   1   3       60.71       48.90     55.52 o 
 -10   2   3       13.12       90.43    116.81 o 
  -9   2   3       11.39        0.00     47.36 o 
  -8   2   3      812.02      898.68    109.41 o 
  -7   2   3     1579.27     1547.46    140.22 o 
  -6   2   3      162.60      133.34     30.83 o 
  -5   2   3      689.24      818.47     68.72 o 
  -4   2   3     2769.65     2659.27    200.56 o 
  -3   2   3     1953.62     1967.36    151.61 o 
  -2   2   3       13.89       18.24      9.76 o 
  -1   2   3     4006.40     3705.80    454.06 o 
   0   2   3       15.34       69.44     15.97 o 
   1   2   3    26294.61    28032.48   2323.93 o 
   2   2   3     2578.75     2532.72    212.03 o 
   3   2   3       25.46       58.11     19.59 o 
   4   2   3      296.00      329.37     31.66 o 
   5   2   3     2977.40     2713.15    204.77 o 
   6   2   3      948.14      901.37     81.18 o 
   7   2   3      716.12      737.69     72.91 o 
   8   2   3      679.97      590.34    121.33 o 
   9   2   3       20.17       52.85     44.20 o 
  10   2   3       60.60      138.11     78.92 o 
 -10   3   3      141.09      116.02     64.45 o 
  -9   3   3      693.42      769.91    132.43 o 
  -8   3   3      139.94       87.16     74.29 o 
  -7   3   3     3343.76     3170.62    272.33 o 
  -6   3   3     1139.40     1328.67    120.84 o 
  -5   3   3     2084.60     2148.27    184.77 o 
  -4   3   3     1805.99     2119.88    186.59 o 
  -3   3   3    14652.57    14388.75   1199.51 o 
  -2   3   3     2513.20     2568.32    196.54 o 
  -1   3   3        7.39       15.74      9.09 o 
   0   3   3     2333.85     2337.34    197.63 o 
   1   3   3      551.27      493.84     45.15 o 
   2   3   3      482.99      451.16     38.10 o 
   3   3   3      250.40      302.05     28.15 o 
   4   3   3       29.89       68.04     15.01 o 
   5   3   3     3932.01     3795.48    349.34 o 
   6   3   3      552.14      610.59     61.01 o 
   7   3   3      221.91      316.48     49.44 o 
   8   3   3      167.69      239.82     48.89 o 
   9   3   3     1289.79     1517.17    179.30 o 
  10   3   3       38.63       20.77     54.48 o 
 -10   4   3      240.52      239.48     78.39 o 
  -9   4   3       62.80       86.88     56.67 o 
  -8   4   3       21.22       31.27     42.91 o 
  -7   4   3     1447.56     1416.38    149.89 o 
  -6   4   3        9.47       35.40     31.28 o 
  -5   4   3     1280.96     1197.53    107.31 o 
  -4   4   3     2272.95     2287.78    223.27 o 
  -3   4   3      364.25      375.10     40.04 o 
  -2   4   3     7645.27     6192.45    911.91 o 
  -1   4   3     4255.29     4148.82    314.97 o 
   0   4   3     6257.29     6199.82    465.01 o 
   1   4   3     6301.05     6437.68    481.48 o 
   2   4   3     6716.24     6772.91    509.91 o 
   3   4   3      866.42     1049.01     82.45 o 
   4   4   3     1288.84     1244.96     98.11 o 
   5   4   3      943.62      960.13     84.74 o 
   6   4   3     1337.59     1293.59    126.49 o 
   7   4   3     1374.78     1303.43    150.60 o 
   8   4   3       11.07        0.00     38.46 o 
   9   4   3       21.99       45.77     50.37 o 
 -10   5   3      204.63      171.14     76.35 o 
  -9   5   3      630.81      454.70    116.42 o 
  -8   5   3       56.98       41.40     46.42 o 
  -7   5   3        0.87        0.00     40.06 o 
  -6   5   3     1310.42     1326.90    162.57 o 
  -5   5   3       90.03       66.83     27.56 o 
  -4   5   3      754.28      684.05    112.30 o 
  -3   5   3     1841.13     1820.30    136.76 o 
  -2   5   3     3012.11     2744.95    210.31 o 
  -1   5   3     7900.49     7168.86    540.44 o 
   0   5   3        6.92        0.00     11.98 o 
   1   5   3       97.88      103.10     16.07 o 
   2   5   3      379.99      400.26     39.54 o 
   3   5   3    13082.14    13205.98    986.02 o 
   4   5   3        3.29       17.06     14.66 o 
   5   5   3       56.85       50.48     25.92 o 
   6   5   3     1454.35     1397.85    135.59 o 
   7   5   3       41.06       58.91     33.91 o 
   8   5   3       42.10       66.88     37.53 o 
   9   5   3       57.60       55.71     41.72 o 
  -9   6   3      118.86       90.08     51.42 o 
  -8   6   3      791.60      849.78    110.98 o 
  -7   6   3      554.51      635.84     86.66 o 
  -6   6   3      316.59      330.20     55.86 o 
  -5   6   3     3436.00     3191.94    292.81 o 
  -4   6   3     2725.81     2280.19    225.15 o 
  -3   6   3      759.81      634.59     60.98 o 
  -2   6   3      512.47      502.98     45.30 o 
  -1   6   3     2984.59     2628.74    196.19 o 
   0   6   3      470.53      501.39     42.75 o 
   1   6   3      204.13      247.31     26.93 o 
   2   6   3       36.39       42.69     22.17 o 
   3   6   3     1808.19     1824.77    142.00 o 
   4   6   3      222.40      250.73     36.18 o 
   5   6   3       26.16        0.00     24.06 o 
   6   6   3      766.97      805.80     88.90 o 
   7   6   3     1148.37     1288.45    159.12 o 
   8   6   3      306.84      206.72     48.27 o 
   9   6   3       65.53       50.65     55.09 o 
  -9   7   3      330.90      117.03    130.11 o 
  -8   7   3       88.72       18.15     40.92 o 
  -7   7   3      180.80      222.55     55.21 o 
  -6   7   3      170.44      167.49     43.64 o 
  -5   7   3      667.77      759.86     87.74 o 
  -4   7   3      567.09      444.44     58.08 o 
  -3   7   3     1488.32     1499.51    118.07 o 
  -2   7   3     3337.18     3337.53    254.96 o 
  -1   7   3      339.34      394.85     38.21 o 
   0   7   3     9478.56     9173.41    685.77 o 
   1   7   3        9.40        8.07     13.71 o 
   2   7   3     1589.39     1554.01    121.42 o 
   3   7   3      446.32      497.19     51.50 o 
   4   7   3     4932.94     5195.69    471.24 o 
   5   7   3      916.51     1090.15    113.60 o 
   6   7   3       20.62        0.00     33.68 o 
   7   7   3        8.62        0.00     50.49 o 
   8   7   3       27.86       76.86     40.91 o 
   9   7   3      183.46      150.25    110.05 o 
  -9   8   3      190.94      141.05     57.64 o 
  -8   8   3      342.86      298.91     68.01 o 
  -7   8   3      274.13      241.14     56.91 o 
  -6   8   3       60.91       64.72     40.13 o 
  -5   8   3      631.70      708.83     85.13 o 
  -4   8   3      305.95      270.70     47.26 o 
  -3   8   3     1827.84     1598.13    154.64 o 
  -2   8   3     1024.80      905.45     75.70 o 
  -1   8   3       26.63       18.58     15.84 o 
   0   8   3       61.12       60.34     24.41 o 
   1   8   3     6148.52     5771.35    431.02 o 
   2   8   3      509.44      566.67     56.38 o 
   3   8   3      189.29      248.96     39.48 o 
   4   8   3     1500.58     1491.41    146.78 o 
   5   8   3       88.62       84.33     35.54 o 
   6   8   3        3.04        0.00     51.34 o 
   7   8   3       19.60       33.32     38.21 o 
   8   8   3      242.43      550.65    183.69 o 
  -8   9   3      211.94       97.89     89.23 o 
  -7   9   3      100.95       93.63     70.49 o 
  -6   9   3     1564.49     1721.52    173.04 o 
  -5   9   3      206.46      263.93     59.69 o 
  -4   9   3     1013.08     1050.43    113.26 o 
  -3   9   3      616.74      569.42     75.53 o 
  -2   9   3     3091.18     2958.08    244.05 o 
  -1   9   3      310.43      316.69     45.84 o 
   0   9   3        1.12        7.37     15.53 o 
   1   9   3       86.06      114.18     23.62 o 
   2   9   3        2.73       44.27     30.34 o 
   3   9   3        0.23        0.00     21.17 o 
   4   9   3      633.62      667.52     81.55 o 
   5   9   3       37.13       66.38     35.93 o 
   6   9   3      515.75      469.82     88.41 o 
   7   9   3       62.67       82.21     62.58 o 
   8   9   3      210.83      191.08     54.04 o 
  -8  10   3       26.77      114.94     56.53 o 
  -7  10   3      303.78      296.23     75.56 o 
  -6  10   3       34.68        0.00     43.39 o 
  -5  10   3      180.14      192.96     51.72 o 
  -4  10   3      243.25      230.82     50.98 o 
  -3  10   3     1151.63     1155.66    120.49 o 
  -2  10   3     1756.51     1722.05    147.81 o 
  -1  10   3      139.09      121.96     27.67 o 
   0  10   3     1082.75      966.30     87.89 o 
   1  10   3      641.71      705.79     76.15 o 
   2  10   3     3497.42     3587.09    294.32 o 
   3  10   3     1264.21     1272.66    130.74 o 
   4  10   3      845.26      875.85    101.59 o 
   5  10   3      129.68      200.77     62.16 o 
   6  10   3      294.31      288.26     65.94 o 
   7  10   3      272.42      287.90     61.67 o 
   8  10   3       18.48       27.19     82.53 o 
  -7  11   3      217.86      248.40     67.09 o 
  -6  11   3       26.09       41.08     49.06 o 
  -5  11   3      131.68      168.62     52.24 o 
  -4  11   3      384.69      414.39     73.97 o 
  -3  11   3       10.33       11.58     37.73 o 
  -2  11   3       59.27       56.46     38.20 o 
  -1  11   3     1162.96     1073.51    137.62 o 
   0  11   3     1192.02     1254.62    123.81 o 
   1  11   3       19.04       13.52     22.75 o 
   2  11   3     1293.87     1287.42    116.91 o 
   3  11   3      723.54      913.21    102.83 o 
   4  11   3      170.27      292.29     55.99 o 
   5  11   3      218.38      213.46     82.77 o 
   6  11   3      158.08      104.13     47.56 o 
   7  11   3        0.30       41.46     43.84 o 
  -7  12   3        3.01        0.00     52.27 o 
  -6  12   3      257.06      511.08     90.56 o 
  -5  12   3        6.14        0.00     45.34 o 
  -4  12   3     1142.44     1431.11    154.56 o 
  -3  12   3        4.16        0.00     40.84 o 
  -2  12   3      126.52      100.57     44.89 o 
  -1  12   3       77.45       53.37     44.81 o 
   0  12   3      785.68      837.83     91.55 o 
   1  12   3       73.30       70.23     34.08 o 
   2  12   3       62.69       84.20     44.04 o 
   3  12   3        3.06        0.45     33.35 o 
   4  12   3       82.65      131.51     45.35 o 
   5  12   3        3.39       76.25     57.20 o 
   6  12   3      265.76      168.49     71.74 o 
  -6  13   3        0.39        0.00     57.92 o 
  -5  13   3      295.16      327.69     83.89 o 
  -4  13   3        4.35        0.00     48.24 o 
  -3  13   3      316.89      361.94     66.10 o 
  -2  13   3      107.54      112.64     57.68 o 
  -1  13   3      619.19      562.43     90.39 o 
   0  13   3      640.27      693.46     82.63 o 
   1  13   3      288.54      316.23     54.06 o 
   2  13   3      494.64      434.79     77.33 o 
   3  13   3      212.50      379.20     63.33 o 
   4  13   3       91.55      117.32     64.96 o 
   5  13   3      212.88      326.80     81.32 o 
   6  13   3        4.11        0.00     49.04 o 
  -5  14   3      137.25      111.08     60.61 o 
  -4  14   3       59.41       32.04     96.70 o 
  -3  14   3      161.76      230.29     76.00 o 
  -2  14   3      263.04      298.71     93.33 o 
  -1  14   3        0.51        0.00     52.61 o 
   0  14   3      213.94      232.55     50.65 o 
   1  14   3      217.70      193.82     61.42 o 
   2  14   3      430.86      364.65     76.19 o 
   3  14   3       98.15      138.57     64.38 o 
   4  14   3       74.48      140.74     58.07 o 
   5  14   3       11.55       67.22     50.22 o 
  -4  15   3       21.94        0.00     78.70 o 
  -3  15   3       10.23       63.20     67.94 o 
  -2  15   3      695.30      703.49    112.73 o 
  -1  15   3      188.48      302.09     73.77 o 
   0  15   3       40.54       24.03     41.68 o 
   1  15   3        1.99        0.00     83.63 o 
   2  15   3       10.76       21.70     55.69 o 
   3  15   3       21.78        0.00     65.18 o 
   4  15   3      191.96      321.22     87.97 o 
  -2  16   3       39.51      202.34    108.21 o 
  -1  16   3        0.86        0.00     62.82 o 
   0  16   3       25.33        0.00     60.94 o 
   1  16   3      456.83      501.07     90.59 o 
   2  16   3        2.24       51.45     63.28 o 
 -10   0   4       31.00      140.97     70.49 o 
  -8   0   4      319.41      255.44    107.32 o 
  -6   0   4       15.13        8.39     43.55 o 
  -4   0   4      400.68      464.02     61.95 o 
  -2   0   4     1450.55     1297.88    183.54 o 
   0   0   4    85852.16   101351.95  13762.83 o 
   2   0   4     5171.45     5309.60    720.14 o 
   4   0   4    11382.05    10817.44   1155.21 o 
   6   0   4       27.60       51.64     30.35 o 
   8   0   4      122.21       95.71     51.84 o 
  10   0   4      539.89      761.64    199.41 o 
 -10   1   4      792.55      554.91    129.96 o 
  -9   1   4      409.01      346.73     68.33 o 
  -8   1   4      520.01      448.41     82.29 o 
  -7   1   4      669.44      862.69    130.46 o 
  -6   1   4     1900.41     1974.07    171.31 o 
  -5   1   4       77.14       83.84     22.95 o 
  -4   1   4    12335.54    14675.84   1104.12 o 
  -3   1   4     8256.63     9362.35    708.03 o 
  -2   1   4      413.32      571.79     54.83 o 
  -1   1   4     4509.71     4488.10    432.18 o 
   0   1   4     9174.64     9030.84    860.23 o 
   1   1   4     1622.30     1390.52    162.52 o 
   2   1   4     4593.64     4541.90    519.29 o 
   3   1   4     2828.37     2616.26    198.22 o 
   4   1   4     2753.74     2856.28    217.53 o 
   5   1   4       74.01       85.75     18.61 o 
   6   1   4      545.13      628.02     57.41 o 
   7   1   4      452.57      540.28     57.36 o 
   8   1   4      565.98      603.22     73.43 o 
   9   1   4      226.57      230.99     84.03 o 
  10   1   4       15.93        0.00     71.80 o 
 -10   2   4       37.83       71.75     89.83 o 
  -9   2   4        0.10        0.00    112.36 o 
  -8   2   4      416.50      431.15     71.95 o 
  -7   2   4      367.53      361.09     53.57 o 
  -6   2   4     4390.73     4467.12    374.43 o 
  -5   2   4      453.80      556.82     51.90 o 
  -4   2   4     2309.58     2427.55    186.86 o 
  -3   2   4      740.68      739.91     62.25 o 
  -2   2   4    15554.52    17489.73   1468.82 o 
  -1   2   4      354.79      380.23     44.60 o 
   0   2   4      387.73      409.26     45.01 o 
   1   2   4     2260.92     2113.98    205.96 o 
   2   2   4      778.46      837.99     85.43 o 
   3   2   4     1057.22     1119.89     97.42 o 
   4   2   4     1291.12     1299.44    112.77 o 
   5   2   4      753.42      767.98     65.71 o 
   6   2   4     2917.20     2821.91    217.14 o 
   7   2   4      162.44      173.42     32.34 o 
   8   2   4      282.09      276.94     58.38 o 
   9   2   4      153.95      150.86     55.97 o 
 -10   3   4      358.24      307.46    105.96 o 
  -9   3   4       15.02       15.39     58.37 o 
  -8   3   4      148.46      211.16     67.09 o 
  -7   3   4      168.67      243.32     45.65 o 
  -6   3   4      260.81      304.24     45.47 o 
  -5   3   4       72.04      113.94     28.97 o 
  -4   3   4      756.30      903.75     83.68 o 
  -3   3   4      323.20      360.28     39.95 o 
  -2   3   4     7860.33     8479.95    641.39 o 
  -1   3   4     3406.58     3563.53    342.87 o 
   0   3   4     3491.50     3312.10    278.57 o 
   1   3   4       95.21      121.81     17.95 o 
   2   3   4    16871.39    18003.03   1481.68 o 
   3   3   4     1242.52     1288.32     99.59 o 
   4   3   4      236.32      271.55     29.24 o 
   5   3   4      216.67      254.79     29.64 o 
   6   3   4     1470.20     1697.57    191.38 o 
   7   3   4      167.36      159.48     59.08 o 
   8   3   4       30.94        0.00     38.35 o 
   9   3   4       56.96       93.04     56.24 o 
 -10   4   4      119.68       39.67    101.87 o 
  -9   4   4      585.23      573.40    119.41 o 
  -8   4   4      470.12      679.20    111.47 o 
  -7   4   4      260.35      268.02     63.05 o 
  -6   4   4      988.04     1064.76    102.84 o 
  -5   4   4     7718.50     8005.44    748.59 o 
  -4   4   4      101.40      130.57     23.00 o 
  -3   4   4       65.39      103.98     20.09 o 
  -2   4   4     3671.30     3243.59    265.39 o 
  -1   4   4     4297.25     4249.05    360.14 o 
   0   4   4     7471.21     7879.57    661.86 o 
   1   4   4        8.95       29.49     22.03 o 
   2   4   4      118.85       90.33     16.89 o 
   3   4   4       38.30       33.84     14.73 o 
   4   4   4     1449.26     1570.04    122.27 o 
   5   4   4     2320.16     2276.65    174.82 o 
   6   4   4      204.22      190.81     46.33 o 
   7   4   4      136.40      189.09     50.16 o 
   8   4   4        3.49        0.00     33.14 o 
   9   4   4      162.34       65.63     41.41 o 
 -10   5   4       87.91        0.00    176.71 o 
  -9   5   4       24.82       86.85    118.07 o 
  -8   5   4      296.20      248.15     73.14 o 
  -7   5   4       60.43        0.00     46.01 o 
  -6   5   4     1148.04     1205.90    182.21 o 
  -5   5   4        4.82       12.02     25.40 o 
  -4   5   4     4948.99     4808.95    354.23 o 
  -3   5   4        1.04       18.95     35.11 o 
  -2   5   4     1687.71     1574.38    129.25 o 
  -1   5   4     3114.82     3211.96    244.42 o 
   0   5   4     2099.95     2293.95    195.91 o 
   1   5   4     2826.22     2817.53    235.96 o 
   2   5   4      827.92      883.57     71.53 o 
   3   5   4     1216.03     1284.38    101.94 o 
   4   5   4     1705.11     1730.60    133.24 o 
   5   5   4      494.46      537.90     62.52 o 
   6   5   4      497.51      512.14     63.08 o 
   7   5   4      113.66      177.17     53.78 o 
   8   5   4      915.51      965.24    246.26 o 
   9   5   4      110.57       33.59     70.32 o 
  -9   6   4      127.78      107.32     56.88 o 
  -8   6   4      585.59      680.43    135.03 o 
  -7   6   4      138.30      116.65     46.59 o 
  -6   6   4       78.26      172.18     46.12 o 
  -5   6   4        4.13        0.00     29.94 o 
  -4   6   4        4.59       13.03     23.82 o 
  -3   6   4     1547.54     1258.33    100.44 o 
  -2   6   4      162.47      205.05     25.82 o 
  -1   6   4      161.84      129.86     20.35 o 
   0   6   4    11091.02    11731.02    882.16 o 
   1   6   4     5427.73     5634.82    423.66 o 
   2   6   4      667.60      767.79     64.92 o 
   3   6   4     1168.26     1258.54    100.52 o 
   4   6   4     1260.33     1419.46    119.63 o 
   5   6   4      706.33      783.56     91.26 o 
   6   6   4       13.89        0.00     37.77 o 
   7   6   4      169.08       97.41     42.61 o 
   8   6   4        3.18       32.66     37.97 o 
   9   6   4        0.05        0.00     48.36 o 
  -9   7   4       28.81        0.00    109.99 o 
  -8   7   4       63.84        0.00     73.11 o 
  -7   7   4     1507.94     1495.41    171.74 o 
  -6   7   4       22.55        0.00     35.54 o 
  -5   7   4      669.96      816.54     91.41 o 
  -4   7   4      251.61      293.35     48.49 o 
  -3   7   4     5390.24     4702.76    357.53 o 
  -2   7   4     2223.88     2091.41    162.64 o 
  -1   7   4      849.90      791.67     67.80 o 
   0   7   4      111.23      141.19     22.22 o 
   1   7   4       24.74       20.08     17.91 o 
   2   7   4     2928.55     3276.72    245.00 o 
   3   7   4     1082.68     1073.21     94.51 o 
   4   7   4      128.92      167.52     36.26 o 
   5   7   4      424.07      540.53     82.73 o 
   6   7   4      550.20      532.66     70.15 o 
   7   7   4      308.61      462.75    142.86 o 
   8   7   4      104.82       90.99     44.89 o 
   9   7   4      278.28      372.67    120.08 o 
  -9   8   4      153.05      138.23    139.78 o 
  -8   8   4      221.88      266.64     65.67 o 
  -7   8   4        1.39        0.00     38.76 o 
  -6   8   4     1709.29     1720.54    175.39 o 
  -5   8   4      963.12     1037.09    113.31 o 
  -4   8   4     1129.15     1098.63    115.72 o 
  -3   8   4      154.74      130.77     38.07 o 
  -2   8   4     2986.86     2707.14    207.72 o 
  -1   8   4       74.03       84.95     22.35 o 
   0   8   4     1608.71     1807.44    141.66 o 
   1   8   4      545.32      586.68     57.78 o 
   2   8   4      239.09      268.15     35.66 o 
   3   8   4      424.62      482.06     56.11 o 
   4   8   4       14.47        8.73     31.98 o 
   5   8   4      149.06      161.56     40.99 o 
   6   8   4     1245.16     1498.88    177.46 o 
   7   8   4      303.59      347.91    121.60 o 
   8   8   4        5.86        0.00     50.74 o 
  -8   9   4       23.65       28.76     48.03 o 
  -7   9   4       46.06      151.76     56.10 o 
  -6   9   4       20.77       97.80     47.41 o 
  -5   9   4       10.80        0.00     78.17 o 
  -4   9   4      174.52      101.08     42.16 o 
  -3   9   4      271.07      237.04     48.24 o 
  -2   9   4     1225.19     1047.30     97.80 o 
  -1   9   4     3132.92     2990.22    228.61 o 
   0   9   4       14.65       34.25     19.99 o 
   1   9   4     1328.35     1288.47    110.05 o 
   2   9   4      498.36      587.52     79.12 o 
   3   9   4     1103.66     1193.11    107.94 o 
   4   9   4       77.11       17.54     47.43 o 
   5   9   4      196.60      266.19     52.85 o 
   6   9   4      233.11      234.29     53.91 o 
   7   9   4      116.02       80.17     44.49 o 
   8   9   4       28.54       73.95     49.20 o 
  -8  10   4       54.90       53.58     53.89 o 
  -7  10   4       13.19        0.00     45.15 o 
  -6  10   4       32.04       10.94     44.56 o 
  -5  10   4     1124.34     1330.31    166.77 o 
  -4  10   4       19.70       34.34     41.40 o 
  -3  10   4      125.22      118.29     69.65 o 
  -2  10   4      182.44      107.52     37.69 o 
  -1  10   4      396.42      377.08     50.32 o 
   0  10   4     1608.86     1421.32    124.02 o 
   1  10   4        0.25        0.00     22.97 o 
   2  10   4      625.61      653.80     68.48 o 
   3  10   4      122.68      147.80     59.73 o 
   4  10   4      686.04      679.24     85.25 o 
   5  10   4      160.46       97.68     42.52 o 
   6  10   4        9.94       26.12     39.55 o 
   7  10   4      268.88      327.09    103.03 o 
  -7  11   4      340.62      350.30     81.41 o 
  -6  11   4      175.99      227.73    100.61 o 
  -5  11   4        6.25       67.56     47.51 o 
  -4  11   4      587.91      756.76     96.60 o 
  -3  11   4      833.08     1074.27    138.88 o 
  -2  11   4      419.48      502.75     69.32 o 
  -1  11   4       12.15       11.66     27.94 o 
   0  11   4        1.47        0.00     43.01 o 
   1  11   4        5.70       14.57     26.31 o 
   2  11   4      583.53      510.50     63.86 o 
   3  11   4        0.45        0.00     36.89 o 
   4  11   4      503.13      419.53     68.00 o 
   5  11   4       53.78       30.18     43.31 o 
   6  11   4       40.79       57.14     42.51 o 
   7  11   4       42.15        0.00     43.45 o 
  -7  12   4       65.57       79.77    138.65 o 
  -6  12   4        1.43       20.04     81.85 o 
  -5  12   4       17.59       28.66     48.98 o 
  -4  12   4        8.51       25.53     49.85 o 
  -3  12   4      334.63      286.19     62.62 o 
  -2  12   4       27.75       48.78     74.89 o 
  -1  12   4      742.13      636.79     77.05 o 
   0  12   4       55.94       79.36     36.20 o 
   1  12   4      426.08      515.59     65.51 o 
   2  12   4       84.91       42.37     30.34 o 
   3  12   4      227.04      245.30     55.72 o 
   4  12   4        1.79        0.00     37.77 o 
   5  12   4      354.59      494.21    120.71 o 
   6  12   4       31.88       11.89    112.63 o 
  -6  13   4        0.64       26.02     76.66 o 
  -5  13   4       16.44        0.00     52.69 o 
  -4  13   4      244.00      326.54     86.77 o 
  -3  13   4      301.80      233.78     75.14 o 
  -2  13   4      263.43      268.91    106.18 o 
  -1  13   4       24.75        0.00     48.88 o 
   0  13   4        0.01        0.00     54.05 o 
   1  13   4      230.27      264.88     51.06 o 
   2  13   4      462.82      380.99     76.33 o 
   3  13   4        6.96        0.00     38.45 o 
   4  13   4       60.30       58.50     44.20 o 
   5  13   4       94.73      112.18     56.62 o 
  -5  14   4      483.08      458.19     86.79 o 
  -4  14   4      104.21       42.26     71.17 o 
  -3  14   4       10.16       99.79     63.08 o 
  -2  14   4        0.96        0.00     61.97 o 
  -1  14   4       11.44        0.00     54.85 o 
   0  14   4      456.09      487.13     67.72 o 
   1  14   4       21.65       22.07     41.95 o 
   2  14   4       54.77        0.00     56.43 o 
   3  14   4        2.93        0.00     55.09 o 
   4  14   4       79.29      198.35    124.17 o 
  -3  15   4      144.94        8.40     67.56 o 
  -2  15   4      167.01      209.83     81.94 o 
  -1  15   4       95.15      136.45     65.32 o 
   0  15   4       46.17        0.00     57.16 o 
   1  15   4       63.75       16.26     84.90 o 
   2  15   4       94.07       54.60     59.95 o 
   3  15   4      282.55      205.95     81.64 o 
  -1  16   4        0.48        0.00     56.85 o 
   0  16   4      463.41      336.39    103.38 o 
  -9   0   5     1960.74     1477.33    240.73 o 
  -7   0   5     2055.54     1979.22    281.20 o 
  -5   0   5     4047.56     4419.96    476.26 o 
  -3   0   5     2986.95     2686.01    293.01 o 
  -1   0   5     8634.95     8149.33   1109.79 o 
   1   0   5      110.52      112.15     32.71 o 
   3   0   5      603.74      851.24    125.54 o 
   5   0   5     3458.52     3221.16    434.87 o 
   7   0   5      268.49      351.37    103.76 o 
   9   0   5      917.28     1245.34    321.12 o 
 -10   1   5       27.24       72.56     65.25 o 
  -9   1   5      465.21      461.98    104.50 o 
  -8   1   5      341.14      304.47     61.84 o 
  -7   1   5     1868.97     1977.45    199.98 o 
  -6   1   5      834.19      872.21     87.91 o 
  -5   1   5     2428.32     2548.61    196.99 o 
  -4   1   5     3833.85     4244.75    324.28 o 
  -3   1   5      759.75      833.30     70.74 o 
  -2   1   5      119.53       96.76     24.71 o 
  -1   1   5     4687.58     4759.01    461.95 o 
   0   1   5     3956.59     3851.00    372.97 o 
   1   1   5     4513.72     4128.51    396.32 o 
   2   1   5     1879.86     1584.88    185.42 o 
   3   1   5     2228.33     2253.04    221.37 o 
   4   1   5       62.68       65.39     21.87 o 
   5   1   5     3792.52     3802.11    288.32 o 
   6   1   5      275.27      312.03     36.18 o 
   7   1   5      530.25      541.88     75.86 o 
   8   1   5       98.97      202.62     49.22 o 
   9   1   5       67.16       90.81     47.86 o 
 -10   2   5       12.50        0.00    187.35 o 
  -9   2   5     1037.03      860.51    143.92 o 
  -8   2   5       66.52       65.77     44.69 o 
  -7   2   5        0.54        0.00     32.84 o 
  -6   2   5     1287.10     1428.53    129.74 o 
  -5   2   5       23.55       54.13     33.49 o 
  -4   2   5     2864.78     3136.21    238.85 o 
  -3   2   5     1627.65     1763.87    138.01 o 
  -2   2   5     4116.80     4432.20    375.51 o 
  -1   2   5      945.55      817.00     88.91 o 
   0   2   5      657.14      771.28     82.31 o 
   1   2   5      218.44      170.15     26.81 o 
   2   2   5      124.16      133.21     24.14 o 
   3   2   5    10197.41    10409.93    864.31 o 
   4   2   5      139.87      203.69     25.14 o 
   5   2   5      212.84      256.22     33.72 o 
   6   2   5      188.94      214.98     30.68 o 
   7   2   5      114.55      145.77     47.61 o 
   8   2   5      367.87      444.00     63.15 o 
   9   2   5      193.64      128.47     53.57 o 
 -10   3   5       89.98        7.58     73.84 o 
  -9   3   5      483.05      297.22     86.66 o 
  -8   3   5      493.85      481.29    147.74 o 
  -7   3   5     5520.64     5340.15    446.20 o 
  -6   3   5      648.87      748.35     80.17 o 
  -5   3   5     3603.79     3801.24    314.78 o 
  -4   3   5      569.92      632.11     57.83 o 
  -3   3   5     1486.73     1631.69    144.27 o 
  -2   3   5       21.83       45.31     17.81 o 
  -1   3   5     2584.11     2306.77    226.60 o 
   0   3   5      176.53      170.31     27.12 o 
   1   3   5      941.91     1057.17    105.13 o 
   2   3   5      112.04      117.07     23.01 o 
   3   3   5      247.02      317.79     43.93 o 
   4   3   5      150.86      179.37     25.14 o 
   5   3   5      167.50      163.39     26.60 o 
   6   3   5        0.68        0.00     26.34 o 
   7   3   5     3660.00     3418.60    371.79 o 
   8   3   5      161.72      114.71     69.81 o 
   9   3   5       73.29      128.79     99.54 o 
 -10   4   5       27.40        0.00    166.15 o 
  -9   4   5      493.79      440.91    134.69 o 
  -8   4   5      582.35      701.62    139.02 o 
  -7   4   5       27.33       78.00     47.25 o 
  -6   4   5      155.20      192.19     41.62 o 
  -5   4   5      398.51      581.57     72.03 o 
  -4   4   5      469.47      543.95     52.45 o 
  -3   4   5     5366.88     5381.74    408.08 o 
  -2   4   5     3277.45     3226.40    276.14 o 
  -1   4   5     1461.40     1406.56    124.91 o 
   0   4   5     5354.34     5173.74    433.63 o 
   1   4   5     3098.58     2997.14    253.74 o 
   2   4   5      663.21      747.85     69.27 o 
   3   4   5     3374.53     3518.20    295.22 o 
   4   4   5     3862.16     3904.93    295.08 o 
   5   4   5      224.12      276.96     33.28 o 
   6   4   5     1204.35     1153.49    116.36 o 
   7   4   5       10.71        9.07     33.58 o 
   8   4   5       74.06       89.31     39.26 o 
   9   4   5      306.67      198.09     86.56 o 
  -9   5   5      293.77      268.96     90.61 o 
  -8   5   5      160.64      116.59     76.40 o 
  -7   5   5      179.21      152.97    111.06 o 
  -6   5   5      692.80      910.72    113.16 o 
  -5   5   5      162.38      199.09     48.90 o 
  -4   5   5      772.85      783.75     85.53 o 
  -3   5   5      931.30      999.34     91.45 o 
  -2   5   5      583.02      667.11     59.05 o 
  -1   5   5      153.13      147.36     23.54 o 
   0   5   5     1168.28     1244.93    111.81 o 
   1   5   5     5944.04     6095.22    508.13 o 
   2   5   5      231.98      305.90     35.94 o 
   3   5   5      249.74      276.37     34.69 o 
   4   5   5       25.60       40.72     19.58 o 
   5   5   5     2129.80     2213.37    205.97 o 
   6   5   5        0.46        0.00     34.70 o 
   7   5   5        8.30        9.60     33.86 o 
   8   5   5       61.46      125.66     42.17 o 
   9   5   5        7.91        0.00     53.44 o 
  -9   6   5      322.11      235.21     75.59 o 
  -8   6   5        2.59        0.00     43.18 o 
  -7   6   5      353.52      391.38     69.93 o 
  -6   6   5     2279.70     2130.08    206.45 o 
  -5   6   5     3311.84     2898.52    270.70 o 
  -4   6   5      937.31     1048.45     98.28 o 
  -3   6   5     4309.90     4061.19    311.19 o 
  -2   6   5     1782.81     1673.43    131.21 o 
  -1   6   5     1952.62     2059.47    179.00 o 
   0   6   5      731.40      843.49     85.06 o 
   1   6   5        3.71        0.00     36.16 o 
   2   6   5       69.50      103.49     21.59 o 
   3   6   5      290.92      359.75     50.47 o 
   4   6   5      193.39      262.49     35.57 o 
   5   6   5     2179.52     2198.74    202.07 o 
   6   6   5      453.86      592.24    116.99 o 
   7   6   5       46.90        0.00     38.98 o 
   8   6   5      102.42      210.16     84.43 o 
  -9   7   5        0.10        0.00     48.46 o 
  -8   7   5      166.81      120.64     52.35 o 
  -7   7   5      297.46      324.65     64.86 o 
  -6   7   5      556.56      732.31    130.37 o 
  -5   7   5       58.49      116.31     42.14 o 
  -4   7   5      445.49      477.38     64.54 o 
  -3   7   5       52.82        6.62     25.44 o 
  -2   7   5     1437.71     1369.94    111.54 o 
  -1   7   5     1465.03     1529.85    145.70 o 
   0   7   5      894.16      948.93     80.30 o 
   1   7   5        0.64        2.89     17.14 o 
   2   7   5     5243.55     5690.16    425.08 o 
   3   7   5        2.29       10.96     20.81 o 
   4   7   5      452.98      505.20     55.03 o 
   5   7   5      130.10      154.79     43.33 o 
   6   7   5      261.77      288.95     52.84 o 
   7   7   5      194.38      161.88     48.25 o 
   8   7   5       78.20       96.39     66.74 o 
  -8   8   5        0.63       35.57     48.05 o 
  -7   8   5      654.41      775.14    104.90 o 
  -6   8   5      188.16      239.99     59.75 o 
  -5   8   5        0.06        0.00     46.98 o 
  -4   8   5     1419.86     1418.12    140.48 o 
  -3   8   5        5.08        0.00     33.52 o 
  -2   8   5       12.27        8.64     18.25 o 
  -1   8   5     1914.57     1954.20    155.58 o 
   0   8   5     1141.28     1213.43    100.86 o 
   1   8   5      141.64      163.57     28.29 o 
   2   8   5      184.78      209.33     34.69 o 
   3   8   5     3061.05     3482.45    285.67 o 
   4   8   5      661.02      878.13     97.14 o 
   5   8   5      403.86      501.72     71.77 o 
   6   8   5       71.68       77.37     40.84 o 
   7   8   5        1.14       35.57     38.12 o 
   8   8   5        1.37        0.00     40.42 o 
  -8   9   5      350.91      371.17    140.67 o 
  -7   9   5      331.05      483.35     83.19 o 
  -6   9   5      101.92      135.79     54.29 o 
  -5   9   5        3.85       61.15     46.65 o 
  -4   9   5     4077.30     3828.16    350.23 o 
  -3   9   5     1474.08     1341.18    139.16 o 
  -2   9   5       10.16        2.31     22.44 o 
  -1   9   5      222.23      248.09     33.63 o 
   0   9   5      913.63     1089.50    124.22 o 
   1   9   5       23.22       14.11     23.08 o 
   2   9   5       40.92       78.81     32.01 o 
   3   9   5      493.15      570.57     62.81 o 
   4   9   5      873.63     1021.65    114.06 o 
   5   9   5       55.19       62.50     54.44 o 
   6   9   5       92.66       48.05     64.79 o 
   7   9   5      173.54      154.68     49.39 o 
  -8  10   5       71.82      109.17     60.08 o 
  -7  10   5       39.02       73.36     55.07 o 
  -6  10   5       16.14       58.93     49.89 o 
  -5  10   5       68.19       16.08     46.93 o 
  -4  10   5      245.52      254.38     58.36 o 
  -3  10   5      520.91      540.99     76.19 o 
  -2  10   5      232.72      250.56     39.24 o 
  -1  10   5      336.91      359.00     46.36 o 
   0  10   5     1106.86     1184.89    106.67 o 
   1  10   5       26.92       51.87     27.09 o 
   2  10   5      567.83      653.75     68.89 o 
   3  10   5      360.74      359.49     61.40 o 
   4  10   5      883.51     1056.62    166.77 o 
   5  10   5       50.98       60.83     41.31 o 
   6  10   5      134.89      110.29     47.19 o 
   7  10   5        5.92        0.00     57.13 o 
  -7  11   5        2.98        0.00     96.70 o 
  -6  11   5       18.09        0.00     53.22 o 
  -5  11   5      519.82      487.60    123.39 o 
  -4  11   5        3.49        0.09     54.37 o 
  -3  11   5       35.97        0.00     46.65 o 
  -2  11   5     1740.82     1763.37    205.82 o 
  -1  11   5       35.43        0.00     31.62 o 
   0  11   5       22.93        0.00     30.40 o 
   1  11   5     1468.24     1527.58    151.97 o 
   2  11   5     1542.70     1632.44    161.49 o 
   3  11   5        3.25        0.00     67.41 o 
   4  11   5       53.96       82.60     77.27 o 
   5  11   5       70.83       96.23     47.25 o 
   6  11   5       59.95       32.98     68.52 o 
  -6  12   5      640.94      806.94    158.79 o 
  -5  12   5        0.19        0.00     56.60 o 
  -4  12   5        5.72        0.00     48.57 o 
  -3  12   5       45.53       55.86     49.59 o 
  -2  12   5     1383.70     1346.07    204.57 o 
  -1  12   5       24.26        0.00     40.89 o 
   0  12   5       32.01       42.92     34.55 o 
   1  12   5      131.97      155.48     42.29 o 
   2  12   5       38.55       33.70     36.60 o 
   3  12   5       29.84       10.44     51.38 o 
   4  12   5      158.66       94.69     46.25 o 
   5  12   5        0.80        0.00     43.51 o 
   6  12   5      141.88       38.32     46.81 o 
  -5  13   5       43.41        6.19     58.34 o 
  -4  13   5        0.89       44.88     58.92 o 
  -3  13   5      167.26      153.55     70.74 o 
  -2  13   5      133.42      119.10     61.05 o 
  -1  13   5      264.60      222.45     64.02 o 
   0  13   5      102.73      142.29     42.96 o 
   1  13   5      150.57      100.04     41.21 o 
   2  13   5      293.70      267.29    107.05 o 
   3  13   5       49.98        9.71     49.73 o 
   4  13   5       30.00       68.94     46.68 o 
   5  13   5      131.36      131.54    116.24 o 
  -4  14   5        9.08        0.00     66.32 o 
  -3  14   5       99.26        8.20    109.42 o 
  -2  14   5       18.68       16.12    101.27 o 
  -1  14   5      185.81      187.32    135.54 o 
   0  14   5      762.68      806.35    105.70 o 
   1  14   5        5.50        0.00     40.29 o 
   2  14   5       62.43       80.93     74.61 o 
   3  14   5      100.06        0.00     60.78 o 
   4  14   5      118.80       95.36     51.45 o 
  -3  15   5       20.19        0.00     93.65 o 
  -2  15   5        4.50       56.21    134.84 o 
  -1  15   5       10.46        8.92     60.91 o 
   0  15   5      140.82      165.32     65.99 o 
   1  15   5       33.47        0.00     58.35 o 
   2  15   5      138.58       43.59     64.63 o 
 -10   0   6     1299.81      902.08    182.09 o 
  -8   0   6      221.01      234.47     87.96 o 
  -6   0   6     1231.74     1328.30    156.49 o 
  -4   0   6      664.18      805.71     98.84 o 
  -2   0   6     9015.41    10180.71   1387.79 o 
   0   0   6     8469.46     7528.02   1030.57 o 
   2   0   6    13902.07    13471.42   1805.48 o 
   4   0   6      288.85      273.32    108.23 o 
   6   0   6     1598.60     1388.13    158.97 o 
   8   0   6       15.56       58.99     66.54 o 
 -10   1   6        4.52        0.00     63.77 o 
  -9   1   6      149.06      128.03     53.88 o 
  -8   1   6      159.28      226.24     61.06 o 
  -7   1   6       14.26        0.00     40.73 o 
  -6   1   6     1176.08     1255.59    119.14 o 
  -5   1   6     1864.68     1942.46    155.40 o 
  -4   1   6     2538.38     3020.16    233.75 o 
  -3   1   6        0.70       27.41     21.13 o 
  -2   1   6     6996.61     7339.72    709.59 o 
  -1   1   6     4006.40     3831.02    375.00 o 
   0   1   6     1920.09     1935.79    190.79 o 
   1   1   6     3787.53     3466.81    336.53 o 
   2   1   6     1306.02     1222.89    123.61 o 
   3   1   6        2.44        6.65     17.77 o 
   4   1   6     2107.18     2037.47    239.42 o 
   5   1   6      557.82      579.25     67.42 o 
   6   1   6      667.57      729.31     65.79 o 
   7   1   6       26.56       38.77     34.05 o 
   8   1   6      240.29      284.10     56.66 o 
   9   1   6        1.32      108.96     59.16 o 
 -10   2   6      196.35        0.00    118.66 o 
  -9   2   6        8.63        0.00     58.37 o 
  -8   2   6      438.68      471.70     82.57 o 
  -7   2   6      493.57      651.18     79.55 o 
  -6   2   6     2058.47     2173.55    191.84 o 
  -5   2   6       98.57      120.35     29.93 o 
  -4   2   6     7711.90     8681.75    656.58 o 
  -3   2   6      261.30      277.69     39.53 o 
  -2   2   6     1728.87     1797.13    182.35 o 
  -1   2   6      295.95      362.81     49.70 o 
   0   2   6     5320.77     4808.93    550.86 o 
   1   2   6      316.89      252.63     36.04 o 
   2   2   6      360.17      502.11     58.95 o 
   3   2   6     1511.37     1556.29    155.75 o 
   4   2   6      692.63      738.76     82.55 o 
   5   2   6       20.26        5.67     20.60 o 
   6   2   6      432.51      460.09     53.73 o 
   7   2   6      202.10      222.33     49.26 o 
   8   2   6      360.16      479.45     77.76 o 
   9   2   6        8.34        0.00     59.47 o 
  -9   3   6       42.76       20.59    122.99 o 
  -8   3   6      576.74      596.16    114.56 o 
  -7   3   6      155.83      219.40     50.48 o 
  -6   3   6      204.15      312.84     51.58 o 
  -5   3   6      208.02      265.64     42.54 o 
  -4   3   6        0.61       10.12     22.68 o 
  -3   3   6      168.57      172.59     31.23 o 
  -2   3   6     1468.89     1520.44    136.45 o 
  -1   3   6      441.57      609.22     81.00 o 
   0   3   6     8421.70     8186.80    931.98 o 
   1   3   6     1795.45     1535.86    154.39 o 
   2   3   6     1286.17     1130.65    117.15 o 
   3   3   6        7.09        0.00     20.67 o 
   4   3   6     5410.71     5899.17    488.25 o 
   5   3   6       95.26      120.67     25.91 o 
   6   3   6       58.71       30.30     30.16 o 
   7   3   6       39.94       15.82     39.68 o 
   8   3   6      162.16      119.92     60.90 o 
   9   3   6       22.86       55.36     64.19 o 
  -9   4   6       34.63       45.72    106.10 o 
  -8   4   6       42.93        0.00     54.32 o 
  -7   4   6      438.98      465.43     79.99 o 
  -6   4   6      203.33      390.45     75.03 o 
  -5   4   6       76.50      112.81     41.87 o 
  -4   4   6      987.02      980.48     84.63 o 
  -3   4   6     3819.84     3943.62    334.44 o 
  -2   4   6       85.06      128.90     25.42 o 
  -1   4   6       20.67       75.35     26.85 o 
   0   4   6     5057.30     5050.52    488.11 o 
   1   4   6     1141.36     1094.47    113.75 o 
   2   4   6     1400.22     1371.89    135.97 o 
   3   4   6      579.98      622.72     60.48 o 
   4   4   6        0.00        2.34     21.72 o 
   5   4   6      284.48      439.07     50.42 o 
   6   4   6      682.33      796.29     88.39 o 
   7   4   6       59.61      151.02     45.81 o 
   8   4   6       79.30      136.57     48.07 o 
   9   4   6      224.55      175.06    136.13 o 
  -9   5   6      134.65       32.76    200.89 o 
  -8   5   6      403.62      324.82     87.81 o 
  -7   5   6       33.07       50.78     86.06 o 
  -6   5   6     2398.46     2391.66    230.51 o 
  -5   5   6      453.01      567.45     65.84 o 
  -4   5   6     3228.92     3416.57    261.95 o 
  -3   5   6      231.75      277.66     35.41 o 
  -2   5   6     2289.18     2281.69    198.04 o 
  -1   5   6       31.46       84.26     51.54 o 
   0   5   6      100.49       94.81     22.04 o 
   1   5   6     1516.87     1531.72    133.48 o 
   2   5   6      208.98      266.91     34.71 o 
   3   5   6      242.38      316.92     41.48 o 
   4   5   6        5.78       41.82     23.20 o 
   5   5   6      225.21      333.19     43.30 o 
   6   5   6      693.23      858.83    110.47 o 
   7   5   6       28.50       83.40     60.69 o 
   8   5   6        2.84       57.03     43.63 o 
  -9   6   6      144.23      130.38     63.18 o 
  -8   6   6      172.75      100.71     54.65 o 
  -7   6   6       38.21        0.00     46.39 o 
  -6   6   6      212.48      183.38     51.49 o 
  -5   6   6       36.92        0.00     37.93 o 
  -4   6   6      383.27      483.03     71.96 o 
  -3   6   6       10.60       27.85     22.83 o 
  -2   6   6      705.54      805.48     78.37 o 
  -1   6   6     3143.90     3165.56    272.53 o 
   0   6   6     1728.37     1848.05    163.12 o 
   1   6   6     1317.86     1374.68    122.58 o 
   2   6   6     3417.10     3839.65    318.07 o 
   3   6   6     1627.27     1763.40    152.85 o 
   4   6   6      104.30      164.74     31.23 o 
   5   6   6      205.53      314.44     51.52 o 
   6   6   6      779.35      886.81    100.17 o 
   7   6   6       77.89      132.14     46.22 o 
   8   6   6       21.29       64.79     45.96 o 
  -9   7   6      281.80      189.91     68.53 o 
  -8   7   6      205.24      113.19     60.11 o 
  -7   7   6       32.00       38.61     49.95 o 
  -6   7   6       74.08       22.58     47.15 o 
  -5   7   6     1742.82     1884.59    209.81 o 
  -4   7   6       40.69        0.00     37.88 o 
  -3   7   6       49.84       49.74     25.24 o 
  -2   7   6      767.56      761.95     69.13 o 
  -1   7   6     4038.42     4134.94    354.83 o 
   0   7   6      689.45      821.27     85.32 o 
   1   7   6       26.93        9.49     20.74 o 
   2   7   6      422.76      460.51     50.85 o 
   3   7   6       17.72        0.00     25.85 o 
   4   7   6      828.32     1005.72     91.99 o 
   5   7   6       73.20       94.99     41.70 o 
   6   7   6        0.97       54.78     48.51 o 
   7   7   6      320.86      229.19     68.68 o 
   8   7   6        0.27       12.31     45.65 o 
  -8   8   6       90.90       55.12     53.15 o 
  -7   8   6      343.84      328.58     71.58 o 
  -6   8   6      173.30      168.65     57.24 o 
  -5   8   6       62.88        5.71     46.56 o 
  -4   8   6     1538.55     1566.34    159.02 o 
  -3   8   6      936.52     1065.74    113.55 o 
  -2   8   6     1171.47     1298.71    108.60 o 
  -1   8   6      442.16      497.75     68.70 o 
   0   8   6      429.30      548.55    104.84 o 
   1   8   6       44.50       52.46     25.21 o 
   2   8   6       78.61       92.09     29.74 o 
   3   8   6       39.54       54.66     28.73 o 
   4   8   6      666.20      765.78     90.44 o 
   5   8   6      305.37      447.82     78.80 o 
   6   8   6       46.48       35.60     60.89 o 
   7   8   6        4.39        0.00     42.48 o 
  -8   9   6      129.01       77.61     56.83 o 
  -7   9   6      128.60      114.80     59.17 o 
  -6   9   6       13.84        0.00     49.24 o 
  -5   9   6       11.94       14.67     49.45 o 
  -4   9   6       24.41       24.26     45.77 o 
  -3   9   6       52.65        0.00     42.81 o 
  -2   9   6        9.71       10.15     25.36 o 
  -1   9   6      223.95      268.78     37.37 o 
   0   9   6      351.36      359.70     44.59 o 
   1   9   6     2782.80     3098.18    283.07 o 
   2   9   6      320.60      425.76     52.40 o 
   3   9   6      178.62      229.53     48.00 o 
   4   9   6      486.61      696.67    102.67 o 
   5   9   6      432.35      526.03     87.72 o 
   6   9   6        8.64        0.00     41.61 o 
   7   9   6       42.08       46.05     46.62 o 
  -7  10   6      504.81      666.63    138.28 o 
  -6  10   6        0.22        0.00     51.63 o 
  -5  10   6        4.58        0.00     52.29 o 
  -4  10   6        2.29        0.00     47.22 o 
  -3  10   6      561.91      614.17     86.78 o 
  -2  10   6      818.75      896.38    102.74 o 
  -1  10   6       65.28       69.16     31.56 o 
   0  10   6       47.54       64.99     28.19 o 
   1  10   6      468.66      670.67     91.08 o 
   2  10   6      547.61      711.88    109.68 o 
   3  10   6        9.12       44.25     34.31 o 
   4  10   6        1.80        0.00     52.20 o 
   5  10   6       16.17      133.55     72.87 o 
   6  10   6       84.66       23.22     47.82 o 
   7  10   6       33.41       40.46     57.92 o 
  -7  11   6        1.38        0.00     70.97 o 
  -6  11   6      176.75      206.38     70.00 o 
  -5  11   6      216.17      365.82     76.63 o 
  -4  11   6      447.43      448.74     93.79 o 
  -3  11   6        0.47        0.00     49.15 o 
  -2  11   6       53.00        0.00     57.55 o 
  -1  11   6      609.43      542.96     68.40 o 
   0  11   6      715.96      713.41     83.66 o 
   1  11   6        1.36        0.00     46.90 o 
   2  11   6       26.62       45.11     33.35 o 
   3  11   6       44.44       83.90     52.27 o 
   4  11   6       55.46       35.87     63.06 o 
   5  11   6       19.17        1.92     45.36 o 
   6  11   6      156.12      191.62     83.22 o 
  -6  12   6       86.03      143.17    133.05 o 
  -5  12   6       31.14        3.88     59.85 o 
  -4  12   6       11.62       18.95     57.38 o 
  -3  12   6       70.78        0.00     95.56 o 
  -2  12   6       48.55        1.56     96.29 o 
  -1  12   6       61.53       27.76     36.11 o 
   0  12   6       11.51        5.16     34.19 o 
   1  12   6       37.89        1.77     43.27 o 
   2  12   6        3.65        0.00     35.71 o 
   3  12   6      635.32      751.54    234.46 o 
   4  12   6        1.22        5.49     46.49 o 
   5  12   6       44.44       79.62     88.95 o 
  -5  13   6      147.76      103.36    135.81 o 
  -4  13   6       43.98       59.82     84.84 o 
  -3  13   6        9.73        0.00     62.68 o 
  -2  13   6       50.78       85.56     57.19 o 
  -1  13   6       34.16        0.00     47.03 o 
   0  13   6      162.27      214.47     49.77 o 
   1  13   6       29.75        5.25     42.31 o 
   2  13   6       22.71        0.00     56.42 o 
   3  13   6        6.85        0.00     42.44 o 
   4  13   6       70.57        0.00     45.51 o 
  -4  14   6       75.43        0.00    109.44 o 
  -3  14   6      250.33       60.63    100.04 o 
  -2  14   6      197.45      134.40     63.16 o 
  -1  14   6       17.67       18.72     69.01 o 
   0  14   6        8.84       29.09     40.73 o 
   1  14   6      240.69      116.16     48.85 o 
   2  14   6      288.01      260.85     77.59 o 
   3  14   6       13.78       59.96     68.76 o 
  -2  15   6        5.61       26.94     87.41 o 
  -1  15   6      204.07      129.99     72.05 o 
   0  15   6        1.69        0.00     98.63 o 
   1  15   6      159.39        2.25     86.31 o 
  -9   0   7      104.21       15.29    226.50 o 
  -7   0   7     1118.70     1479.23    253.54 o 
  -5   0   7     2068.74     2262.43    255.98 o 
  -3   0   7     2930.78     3007.88    426.87 o 
  -1   0   7     9947.80     9625.94   1318.78 o 
   1   0   7       32.53        9.60     30.97 o 
   3   0   7      129.37      234.08     60.70 o 
   5   0   7      164.03      215.32     54.58 o 
   7   0   7      585.05      598.43    107.44 o 
  -9   1   7      704.83      530.35     92.83 o 
  -8   1   7      128.92      268.52     68.23 o 
  -7   1   7      132.86      181.54     83.25 o 
  -6   1   7      294.94      395.34     57.72 o 
  -5   1   7     1454.62     1575.25    130.06 o 
  -4   1   7       20.28        7.43     28.84 o 
  -3   1   7     1030.42     1198.29    130.69 o 
  -2   1   7     1957.96     1729.93    179.53 o 
  -1   1   7      318.77      283.12     45.30 o 
   0   1   7     4984.25     4640.91    447.49 o 
   1   1   7      376.50      371.63     49.36 o 
   2   1   7      295.14      349.00     47.46 o 
   3   1   7     1820.67     1778.68    174.87 o 
   4   1   7     1382.55     1282.69    131.58 o 
   5   1   7       22.60       22.76     25.40 o 
   6   1   7        3.19        0.34     26.25 o 
   7   1   7      267.79      289.88     61.70 o 
   8   1   7       26.87      114.04     86.12 o 
  -9   2   7      168.88        0.00    155.87 o 
  -8   2   7      605.23      543.14     98.41 o 
  -7   2   7     1744.70     1963.70    200.98 o 
  -6   2   7       37.55       36.16     38.70 o 
  -5   2   7        0.69        0.00     28.67 o 
  -4   2   7     1678.38     1818.53    164.53 o 
  -3   2   7      120.07       82.77     53.58 o 
  -2   2   7      141.94      111.64     33.34 o 
  -1   2   7     2019.99     2046.39    209.16 o 
   0   2   7      626.90      660.34     76.15 o 
   1   2   7     4636.42     4369.42    420.94 o 
   2   2   7      315.14      288.84     41.17 o 
   3   2   7      626.20      575.69     67.63 o 
   4   2   7        5.25        0.00     25.40 o 
   5   2   7     1538.76     1606.92    165.90 o 
   6   2   7      127.06      161.41     40.22 o 
   7   2   7       65.70       49.07     51.28 o 
  -9   3   7      332.16      317.49     94.94 o 
  -8   3   7        1.25        0.00     60.64 o 
  -7   3   7       67.43      172.66     67.20 o 
  -6   3   7      460.05      472.31     64.50 o 
  -5   3   7     1878.91     2079.98    184.46 o 
  -4   3   7      351.86      508.52     59.02 o 
  -3   3   7     4580.62     5108.33    430.01 o 
  -2   3   7     1716.48     1838.41    190.39 o 
  -1   3   7      793.30      770.99     94.73 o 
   0   3   7      820.96      830.29     92.91 o 
   1   3   7     1748.64     1776.12    177.97 o 
   2   3   7       51.91       62.07     24.72 o 
   3   3   7       45.44       59.02     26.93 o 
   4   3   7       97.20      147.04     35.19 o 
   5   3   7      213.76      196.48     45.26 o 
   6   3   7      189.43      249.72     61.66 o 
   7   3   7       33.64        0.00     69.49 o 
   8   3   7        0.29        0.00     83.03 o 
  -9   4   7       18.24      147.27     83.02 o 
  -8   4   7       16.81        0.00    143.98 o 
  -7   4   7     1190.49     1425.42    220.63 o 
  -6   4   7       42.90       32.41     45.44 o 
  -5   4   7      375.17      412.42     66.15 o 
  -4   4   7      411.91      465.07     52.61 o 
  -3   4   7      575.82      672.98     68.42 o 
  -2   4   7      972.14      984.21    111.08 o 
  -1   4   7     1654.89     1627.33    170.05 o 
   0   4   7      260.90      314.46     53.97 o 
   1   4   7      723.37      708.45     80.15 o 
   2   4   7     2801.10     2891.80    275.61 o 
   3   4   7      120.66       79.41     27.84 o 
   4   4   7       56.40      168.63     32.47 o 
   5   4   7      366.40      487.87     56.55 o 
   6   4   7      617.11      761.21    130.58 o 
   7   4   7      317.88      423.02     99.64 o 
   8   4   7        0.26       27.26     87.74 o 
  -9   5   7      278.33      264.13     77.44 o 
  -8   5   7        2.08        0.00     46.98 o 
  -7   5   7      357.15      339.30     68.20 o 
  -6   5   7     1136.40     1320.61    204.25 o 
  -5   5   7      319.43      485.39     76.50 o 
  -4   5   7       65.41       52.19     29.15 o 
  -3   5   7      695.60      768.61     80.40 o 
  -2   5   7     2113.38     2201.47    195.50 o 
  -1   5   7      931.92      850.01    117.42 o 
   0   5   7       41.46       42.06     24.33 o 
   1   5   7      223.69      153.19     33.28 o 
   2   5   7        8.05       10.28     24.64 o 
   3   5   7     3994.43     4259.02    348.96 o 
   4   5   7       60.92       93.68     29.88 o 
   5   5   7       57.78       69.97     33.72 o 
   6   5   7      192.39      218.14     60.67 o 
   7   5   7      274.79      278.01     89.80 o 
   8   5   7        4.16      133.48     94.80 o 
  -8   6   7      165.60      158.90     59.09 o 
  -7   6   7      307.24      272.32     62.40 o 
  -6   6   7       26.63       98.11     58.31 o 
  -5   6   7      490.87      618.76     81.50 o 
  -4   6   7     1263.28     1396.27    149.46 o 
  -3   6   7      741.78      854.47     86.96 o 
  -2   6   7       11.99       32.00     22.66 o 
  -1   6   7     1424.69     1524.01    158.51 o 
   0   6   7     1090.48     1240.20    115.53 o 
   1   6   7      337.74      381.96     47.04 o 
   2   6   7       33.04       74.84     26.81 o 
   3   6   7        3.78       39.63     27.38 o 
   4   6   7        1.06        0.00     29.90 o 
   5   6   7       21.12        0.00     39.97 o 
   6   6   7        0.19        0.00     43.53 o 
   7   6   7      225.13      225.36    178.87 o 
   8   6   7      101.80      114.75     64.79 o 
  -8   7   7      234.48      272.42    102.08 o 
  -7   7   7        0.14        0.00     46.09 o 
  -6   7   7       29.34       94.72     51.75 o 
  -5   7   7      918.14     1141.26    131.84 o 
  -4   7   7      123.77      136.56     47.54 o 
  -3   7   7     1022.80     1204.93    130.20 o 
  -2   7   7      271.02      284.38     40.87 o 
  -1   7   7      274.08      312.66     43.14 o 
   0   7   7     2745.07     2993.24    254.82 o 
   1   7   7       21.57        0.00     25.90 o 
   2   7   7       17.92       30.05     28.14 o 
   3   7   7       49.75       74.56     33.40 o 
   4   7   7     1497.71     1908.48    186.09 o 
   5   7   7      100.21       93.05     51.37 o 
   6   7   7        1.09       24.43     58.50 o 
   7   7   7        6.80      212.58    111.29 o 
  -8   8   7      124.64       91.29     56.70 o 
  -7   8   7      150.78      127.53    112.70 o 
  -6   8   7       48.38        0.00     53.19 o 
  -5   8   7      853.13     1031.77    121.74 o 
  -4   8   7      900.25     1088.72    119.30 o 
  -3   8   7       65.39       44.44     42.70 o 
  -2   8   7      128.36      153.48     32.06 o 
  -1   8   7        7.45       20.17     28.49 o 
   0   8   7       48.53       84.15     45.82 o 
   1   8   7     1318.29     1307.59    122.24 o 
   2   8   7      414.61      530.08     65.37 o 
   3   8   7      393.65      564.32     70.19 o 
   4   8   7       54.89       84.42     49.77 o 
   5   8   7      141.37      229.63     64.47 o 
   6   8   7       38.34        0.00     58.09 o 
   7   8   7        2.53        0.00     52.16 o 
  -7   9   7       11.14        0.00     53.22 o 
  -6   9   7      541.00      576.53     93.13 o 
  -5   9   7       46.32       70.61     55.74 o 
  -4   9   7       96.40       59.18     51.19 o 
  -3   9   7      389.18      393.46     68.27 o 
  -2   9   7     1438.71     1547.21    157.37 o 
  -1   9   7       55.83       49.72     31.66 o 
   0   9   7        0.00       19.19     27.46 o 
   1   9   7       43.03       31.34     31.48 o 
   2   9   7       47.17       63.71     34.01 o 
   3   9   7        8.99       23.74     35.90 o 
   4   9   7       10.72        0.00     49.63 o 
   5   9   7        2.40        0.00     52.65 o 
   6   9   7      113.72      199.90     78.52 o 
   7   9   7        3.50       36.84     79.49 o 
  -7  10   7       93.44      117.16     66.60 o 
  -6  10   7       11.25        0.00     64.31 o 
  -5  10   7       18.27        0.00     64.43 o 
  -4  10   7       32.71       16.53     54.03 o 
  -3  10   7      972.10      949.22    113.67 o 
  -2  10   7     1070.65     1181.60    153.93 o 
  -1  10   7       67.76       23.97     42.42 o 
   0  10   7       57.78       54.35     33.30 o 
   1  10   7      347.97      348.19     53.80 o 
   2  10   7      817.39     1024.06    129.96 o 
   3  10   7      141.97      122.40     42.64 o 
   4  10   7       92.32       64.42     57.39 o 
   5  10   7       29.18       60.39     58.36 o 
   6  10   7      186.92      184.42     82.16 o 
  -6  11   7       33.69        0.00     62.80 o 
  -5  11   7       50.27       75.62     60.29 o 
  -4  11   7        9.41        0.00     57.89 o 
  -3  11   7       71.85       62.14     59.47 o 
  -2  11   7       69.15      104.43     63.35 o 
  -1  11   7      329.92      333.56     57.01 o 
   0  11   7      317.55      317.36     73.90 o 
   1  11   7        2.30        0.00     34.51 o 
   2  11   7       52.76       22.63     38.62 o 
   3  11   7      463.52      487.91     99.11 o 
   4  11   7      275.02      315.41     73.56 o 
   5  11   7       76.31        0.00     71.52 o 
  -5  12   7        1.22        0.00     59.55 o 
  -4  12   7      622.28      655.93    170.60 o 
  -3  12   7        1.68       20.99     94.19 o 
  -2  12   7      109.90       76.74     61.94 o 
  -1  12   7      113.11      256.21    175.85 o 
   0  12   7       84.41       48.18     41.19 o 
   1  12   7       20.87        0.00     39.24 o 
   2  12   7        5.74        0.00     40.06 o 
   3  12   7        1.04        0.00     54.08 o 
   4  12   7        0.36        6.64     65.61 o 
   5  12   7        5.21        0.00     49.73 o 
  -4  13   7        3.42        0.00    123.58 o 
  -3  13   7       68.62        0.00     70.68 o 
  -2  13   7       27.43       36.87     61.28 o 
  -1  13   7      440.46      357.80     87.64 o 
   0  13   7      179.74      253.23     55.23 o 
   1  13   7       14.71        0.00     58.23 o 
   2  13   7        8.32       71.29     63.89 o 
   3  13   7       34.90       35.07     56.38 o 
  -3  14   7       85.29        0.00    142.25 o 
  -2  14   7       74.85        0.00     92.77 o 
  -1  14   7       26.53       26.52     61.35 o 
   0  14   7       30.19       47.81     75.38 o 
   1  14   7      294.54      284.16     59.40 o 
   2  14   7      141.23       88.16     64.75 o 
  -8   0   8      568.65      567.25    138.80 o 
  -6   0   8      233.69      279.81     80.75 o 
  -4   0   8        5.47        0.00     52.77 o 
  -2   0   8      412.16      374.82     96.21 o 
   0   0   8     5892.73     5696.96    782.72 o 
   2   0   8     1748.32     1568.57    223.02 o 
   4   0   8     3704.84     3412.23    474.33 o 
   6   0   8       68.05      141.17     62.14 o 
   8   0   8      227.25      403.10    179.74 o 
  -9   1   8        4.07        4.40     57.74 o 
  -8   1   8       29.09       34.05     58.51 o 
  -7   1   8      112.25      244.72     65.00 o 
  -6   1   8     1513.74     1640.81    154.73 o 
  -5   1   8        2.44        9.32     31.55 o 
  -4   1   8     2393.56     2492.42    255.43 o 
  -3   1   8      900.68      866.85    106.35 o 
  -2   1   8      578.25      649.68     82.13 o 
  -1   1   8      732.06      689.01     86.31 o 
   0   1   8     5412.85     4980.76    484.72 o 
   1   1   8      243.20      231.82     41.27 o 
   2   1   8      117.31      105.18     40.06 o 
   3   1   8      663.27      709.02     79.75 o 
   4   1   8      107.31       97.65     32.33 o 
   5   1   8       82.64      136.69     38.18 o 
   6   1   8      540.19      696.34     84.94 o 
   7   1   8        2.54       18.97     44.25 o 
   8   1   8      108.30        0.00     85.70 o 
  -9   2   8        4.80        0.00     73.59 o 
  -8   2   8      195.88      178.14     67.51 o 
  -7   2   8       43.08       96.80     56.97 o 
  -6   2   8      861.87     1162.09    116.73 o 
  -5   2   8        1.64        3.80     31.50 o 
  -4   2   8     2354.73     2553.55    261.47 o 
  -3   2   8        1.43        0.00     47.50 o 
  -2   2   8     2750.03     2711.95    275.43 o 
  -1   2   8       25.61       22.24     28.78 o 
   0   2   8      141.12      143.70     35.19 o 
   1   2   8      479.36      527.50     68.33 o 
   2   2   8      600.77      595.75     70.96 o 
   3   2   8       13.54       17.62     26.29 o 
   4   2   8      391.11      431.51     58.46 o 
   5   2   8      254.57      345.72     51.91 o 
   6   2   8      143.13      186.32     42.24 o 
   7   2   8       18.00        0.00     42.98 o 
   8   2   8      111.24       74.81    140.20 o 
  -9   3   8      122.77       21.84     94.69 o 
  -8   3   8      539.68      739.49    177.78 o 
  -7   3   8       16.07        0.00     48.50 o 
  -6   3   8      445.56      546.86     72.47 o 
  -5   3   8       64.55      116.72     44.15 o 
  -4   3   8        0.41       36.74     35.06 o 
  -3   3   8      133.05      139.36     45.25 o 
  -2   3   8      443.86      544.92     85.46 o 
  -1   3   8      203.26      275.07     48.67 o 
   0   3   8     1327.80     1303.98    135.24 o 
   1   3   8        8.83       24.40     25.38 o 
   2   3   8     2127.91     1982.75    241.36 o 
   3   3   8      342.85      309.94     47.31 o 
   4   3   8      448.60      445.98     70.65 o 
   5   3   8        0.58        0.00     34.49 o 
   6   3   8     1259.21     1515.41    159.23 o 
   7   3   8       27.16       16.66    101.29 o 
   8   3   8       37.60        0.00    130.74 o 
  -9   4   8      214.59      113.31    166.77 o 
  -8   4   8       84.59      127.33    101.61 o 
  -7   4   8       12.03      108.83     67.54 o 
  -6   4   8       62.11       29.76     50.93 o 
  -5   4   8     1431.36     1534.09    142.65 o 
  -4   4   8      836.05      886.69     93.36 o 
  -3   4   8       66.01      122.80     34.03 o 
  -2   4   8     1577.43     1487.11    161.60 o 
  -1   4   8     1948.05     1803.70    185.34 o 
   0   4   8        1.26       32.44     26.02 o 
   1   4   8       52.47       23.15     24.34 o 
   2   4   8      943.48      989.15    149.18 o 
   3   4   8       92.45      102.52     34.35 o 
   4   4   8      385.70      352.50    101.24 o 
   5   4   8       20.81       17.54     36.43 o 
   6   4   8        0.69       11.78     58.99 o 
   7   4   8       68.47        0.00     69.27 o 
   8   4   8       26.84       44.64     82.92 o 
  -8   5   8        0.27      119.15     84.34 o 
  -7   5   8      110.54       20.47     77.29 o 
  -6   5   8      819.14      846.16    104.45 o 
  -5   5   8       52.67       41.72     42.59 o 
  -4   5   8      863.96     1092.69    125.82 o 
  -3   5   8      107.92      192.58     39.13 o 
  -2   5   8      699.59      711.65     89.15 o 
  -1   5   8      381.60      388.88     54.44 o 
   0   5   8     1136.43     1128.15    137.92 o 
   1   5   8        0.42       24.46     53.80 o 
   2   5   8      255.22      333.18     52.42 o 
   3   5   8      292.21      372.33     56.18 o 
   4   5   8        2.26        7.74     33.79 o 
   5   5   8       62.73       99.87     50.18 o 
   6   5   8       66.16       65.89     62.41 o 
   7   5   8        9.02        1.97     71.15 o 
  -8   6   8      179.06      226.06     66.64 o 
  -7   6   8      157.23       89.85     97.71 o 
  -6   6   8      182.35      208.51     60.31 o 
  -5   6   8       19.25       67.07     55.71 o 
  -4   6   8      186.35      230.23     56.29 o 
  -3   6   8      123.42       76.33     32.45 o 
  -2   6   8       12.58        0.00     26.43 o 
  -1   6   8       30.49       15.54     33.92 o 
   0   6   8     1146.25     1358.84    180.60 o 
   1   6   8     1394.23     1442.51    152.06 o 
   2   6   8      625.75      625.91     77.90 o 
   3   6   8       12.74       20.85     32.83 o 
   4   6   8      858.76      996.94    127.00 o 
   5   6   8      481.20      553.69    219.48 o 
   6   6   8       49.85      150.01    130.16 o 
   7   6   8       31.09        0.00     68.90 o 
  -8   7   8      108.89        0.00    159.67 o 
  -7   7   8      373.04      483.26    289.72 o 
  -6   7   8      102.61       19.69     63.18 o 
  -5   7   8        0.19        0.00     55.61 o 
  -4   7   8      145.80       60.08     55.71 o 
  -3   7   8     2084.30     2156.12    194.68 o 
  -2   7   8       91.18       96.17     32.97 o 
  -1   7   8        8.01       19.02     24.02 o 
   0   7   8      459.25      502.19     73.88 o 
   1   7   8      262.54      432.41     75.55 o 
   2   7   8      211.37      268.72     64.57 o 
   3   7   8       20.16        6.03     37.00 o 
   4   7   8       11.29        0.00     39.78 o 
   5   7   8      212.68      275.58     82.10 o 
   6   7   8      156.22      215.23     98.98 o 
   7   7   8        2.38        0.00     68.70 o 
  -7   8   8       37.27      119.37     72.19 o 
  -6   8   8      391.63      358.64     90.03 o 
  -5   8   8      672.81      892.19    129.70 o 
  -4   8   8      475.17      431.13     85.34 o 
  -3   8   8       24.39       18.66     42.32 o 
  -2   8   8      811.94      808.40     83.85 o 
  -1   8   8      303.02      387.93     52.51 o 
   0   8   8      403.57      473.83     77.57 o 
   1   8   8       45.41       97.94     33.30 o 
   2   8   8       54.39        0.00     61.44 o 
   3   8   8        0.91       51.15     41.15 o 
   4   8   8        0.21       43.13     43.67 o 
   5   8   8       47.22       75.75     68.18 o 
   6   8   8       72.75       66.05     71.18 o 
  -7   9   8        1.15        0.00    109.28 o 
  -6   9   8      104.25      153.47    149.47 o 
  -5   9   8      265.35      215.51     75.10 o 
  -4   9   8        3.50       83.52     59.57 o 
  -3   9   8       96.90       18.58     57.00 o 
  -2   9   8       73.51       84.19     37.29 o 
  -1   9   8      493.78      678.67     92.59 o 
   0   9   8       15.29       34.06     30.63 o 
   1   9   8       32.69       20.51     34.60 o 
   2   9   8      339.88      440.83     61.40 o 
   3   9   8      663.74      710.02     97.37 o 
   4   9   8       13.81       20.40     61.28 o 
   5   9   8       15.56       45.76     68.13 o 
   6   9   8      178.46      202.81    100.46 o 
  -6  10   8        3.06       12.93     66.52 o 
  -5  10   8      512.98      642.65    115.42 o 
  -4  10   8        0.21       46.75     65.01 o 
  -3  10   8        3.53        0.00     59.45 o 
  -2  10   8        0.09        0.00     52.34 o 
  -1  10   8      285.93      366.77     76.83 o 
   0  10   8      163.50      166.56     41.65 o 
   1  10   8        0.47       57.68     38.57 o 
   2  10   8      112.80       66.87     39.94 o 
   3  10   8       34.82       86.43     42.57 o 
   4  10   8      103.26       64.39     72.58 o 
   5  10   8       17.78        0.00     72.81 o 
  -6  11   8       14.36       51.66     84.01 o 
  -5  11   8       15.33       45.47     71.17 o 
  -4  11   8       23.44       20.06     67.61 o 
  -3  11   8      378.08      392.47     88.80 o 
  -2  11   8       64.14        0.00     56.28 o 
  -1  11   8       16.68        0.00     38.36 o 
   0  11   8       83.12       39.18     38.29 o 
   1  11   8      187.91      207.97     58.90 o 
   2  11   8      147.70      148.50     46.96 o 
   3  11   8        2.45        0.00     56.22 o 
   4  11   8       48.81       41.38     71.43 o 
   5  11   8        0.66       84.80     85.49 o 
  -5  12   8       14.95       66.07     74.67 o 
  -4  12   8       28.50        0.00     71.06 o 
  -3  12   8        4.14        0.00     64.93 o 
  -2  12   8       34.60      122.58     64.04 o 
  -1  12   8      114.56      110.99    114.29 o 
   0  12   8        0.28       27.65     42.61 o 
   1  12   8      194.02      160.61     50.74 o 
   2  12   8        1.59       32.15     40.34 o 
   3  12   8       43.51       67.32     60.60 o 
   4  12   8        0.15       41.46     98.34 o 
  -3  13   8      124.99       31.33     64.26 o 
  -2  13   8       18.08        0.00    184.61 o 
  -1  13   8        1.73        0.00     55.55 o 
   0  13   8        4.43        0.00     92.44 o 
   1  13   8       84.39      113.78     46.54 o 
   2  13   8       22.50       68.54     64.73 o 
  -1  14   8       54.05        0.00     57.26 o 
   0  14   8       53.35        0.00     57.65 o 
  -7   0   9       95.20      184.97    137.84 o 
  -5   0   9     2549.42     2509.51    372.39 o 
  -3   0   9     1791.64     1546.69    241.66 o 
  -1   0   9     2584.43     2190.80    318.43 o 
   1   0   9      793.33      824.16    133.21 o 
   3   0   9       14.07        0.00     54.77 o 
   5   0   9       25.20       24.61     52.93 o 
   7   0   9       16.30        8.71     60.77 o 
  -8   1   9        9.37        0.00     75.04 o 
  -7   1   9      612.21      549.94    132.40 o 
  -6   1   9      390.93      628.01    127.79 o 
  -5   1   9       32.06       67.45     64.89 o 
  -4   1   9      349.79      335.63     77.72 o 
  -3   1   9      186.24      185.25     50.04 o 
  -2   1   9      291.18      309.32     86.40 o 
  -1   1   9      172.72      133.07     39.99 o 
   0   1   9      701.92      676.04     83.84 o 
   1   1   9        8.27        0.00     29.79 o 
   2   1   9     1140.55     1082.33    116.62 o 
   3   1   9     1096.87      965.49    107.50 o 
   4   1   9        5.11        6.76     32.59 o 
   5   1   9      796.99      904.90    166.08 o 
   6   1   9       36.50      107.02     41.37 o 
   7   1   9       12.82        0.00     50.40 o 
  -8   2   9       23.16        0.00     74.22 o 
  -7   2   9      542.36      543.83    134.50 o 
  -6   2   9      425.02      417.90     92.43 o 
  -5   2   9      798.31      815.96    120.06 o 
  -4   2   9      292.88      260.67     61.55 o 
  -3   2   9      261.60      232.10     51.70 o 
  -2   2   9      462.73      490.09     82.95 o 
  -1   2   9       65.37       50.98     35.48 o 
   0   2   9       84.96       36.09     31.34 o 
   1   2   9      584.04      501.53     73.94 o 
   2   2   9      205.60      281.90     48.40 o 
   3   2   9     1064.98     1011.77    106.19 o 
   4   2   9       14.90       41.78     31.79 o 
   5   2   9       89.13       71.47     39.03 o 
   6   2   9       92.87       96.17     40.55 o 
   7   2   9      149.89      199.92     62.23 o 
  -8   3   9       19.28      108.35    101.88 o 
  -7   3   9     1230.40     1385.40    284.00 o 
  -6   3   9       22.31        0.00     60.43 o 
  -5   3   9      242.90      193.24     74.87 o 
  -4   3   9     1046.14     1058.06    128.87 o 
  -3   3   9      856.11     1067.13    127.36 o 
  -2   3   9      171.13      141.21     55.38 o 
  -1   3   9     1183.74     1148.52    133.13 o 
   0   3   9      325.57      282.00     51.95 o 
   1   3   9       96.09       67.73     33.20 o 
   2   3   9        1.03        0.00     29.69 o 
   3   3   9      473.50      392.60     57.72 o 
   4   3   9       26.57        0.00     30.20 o 
   5   3   9       24.42       59.87     39.19 o 
   6   3   9        0.06       45.56     35.82 o 
   7   3   9      319.77      284.05     74.46 o 
  -8   4   9      172.24      248.99    109.02 o 
  -7   4   9       29.91       68.40     70.23 o 
  -6   4   9        5.58        5.82     65.15 o 
  -5   4   9      390.93      250.37     79.76 o 
  -4   4   9      126.81      110.61     48.54 o 
  -3   4   9      310.89      325.88     93.72 o 
  -2   4   9      641.76      644.27     86.17 o 
  -1   4   9      324.16      376.04     58.55 o 
   0   4   9      538.68      390.19     60.27 o 
   1   4   9      603.60      500.99     67.46 o 
   2   4   9        0.90        0.00     24.23 o 
   3   4   9      409.39      286.09     48.85 o 
   4   4   9     1394.17     1156.92    290.27 o 
   5   4   9        8.85        0.00     50.41 o 
   6   4   9       28.70       47.11    106.00 o 
   7   4   9      119.94      224.45    148.45 o 
  -8   5   9       17.36        9.47    143.98 o 
  -7   5   9      221.97      154.21     77.82 o 
  -6   5   9       26.51       69.13     61.49 o 
  -5   5   9       14.21       92.99     70.52 o 
  -4   5   9     1011.93     1085.03    158.08 o 
  -3   5   9      112.27      143.66     47.21 o 
  -2   5   9       14.97       32.78     38.37 o 
  -1   5   9      485.06      470.70     72.08 o 
   0   5   9      400.98      435.04     66.97 o 
   1   5   9      808.98      795.57     94.19 o 
   2   5   9       19.56        8.96     46.36 o 
   3   5   9       93.45       94.81     38.31 o 
   4   5   9        0.46        8.35     38.19 o 
   5   5   9      541.59      619.41     93.14 o 
   6   5   9       17.56       44.04     83.33 o 
   7   5   9        0.81      125.28     86.13 o 
  -8   6   9       48.48       74.56     77.09 o 
  -7   6   9        9.59       16.69    125.70 o 
  -6   6   9      439.32      473.20     99.08 o 
  -5   6   9      163.35      232.57     81.34 o 
  -4   6   9      172.42      238.97     93.40 o 
  -3   6   9      243.95      207.42     52.88 o 
  -2   6   9      735.37      883.38    135.79 o 
  -1   6   9      896.86      874.62    109.28 o 
   0   6   9       14.50        0.00     35.53 o 
   1   6   9      249.78      257.47     66.53 o 
   2   6   9      263.36      265.04     51.86 o 
   3   6   9       24.85        0.00     35.83 o 
   4   6   9       59.05       91.20     46.16 o 
   5   6   9       13.65      121.64    131.61 o 
   6   6   9       38.91       40.92     66.79 o 
   7   6   9       53.36        0.00     83.93 o 
  -7   7   9      176.88      203.41    111.35 o 
  -6   7   9      283.62      289.58     97.23 o 
  -5   7   9       40.10       11.45     64.41 o 
  -4   7   9      157.05       89.58     62.84 o 
  -3   7   9      931.41      815.04    103.80 o 
  -2   7   9       40.83       38.54     51.09 o 
  -1   7   9      225.08      175.71     44.71 o 
   0   7   9        0.32        0.00     29.16 o 
   1   7   9        0.96        0.00     39.44 o 
   2   7   9     1070.42     1029.74    115.43 o 
   3   7   9       12.69       60.16     43.42 o 
   4   7   9       49.99       33.82     45.97 o 
   5   7   9        9.11       19.96     63.64 o 
   6   7   9      188.89      266.79     89.69 o 
  -7   8   9      173.01       79.38     78.21 o 
  -6   8   9      182.16      217.93    151.50 o 
  -5   8   9       31.09       73.10     66.67 o 
  -4   8   9        7.20       36.10     90.26 o 
  -3   8   9       27.72       16.52     53.94 o 
  -2   8   9      214.41      291.58     70.18 o 
  -1   8   9       46.95       24.65     32.30 o 
   0   8   9      180.84      121.48     43.07 o 
   1   8   9       91.38       48.67     65.64 o 
   2   8   9       19.10       43.60     42.99 o 
   3   8   9      432.16      443.76     76.43 o 
   4   8   9      194.69      225.09    121.69 o 
   5   8   9       56.48       84.13     71.08 o 
   6   8   9       14.91        4.10     71.22 o 
  -6   9   9       96.41      161.92     80.58 o 
  -5   9   9      175.21      205.56     77.76 o 
  -4   9   9      574.10      737.88    119.54 o 
  -3   9   9      323.95      298.37     97.12 o 
  -2   9   9        8.56        0.00     32.53 o 
  -1   9   9      108.93        4.94     60.45 o 
   0   9   9      729.41      814.91    151.74 o 
   1   9   9       40.51       87.60     45.13 o 
   2   9   9        0.13        0.00     39.99 o 
   3   9   9        2.54       10.48     43.74 o 
   4   9   9        9.21        0.00     67.41 o 
   5   9   9       22.19       23.99     70.62 o 
  -6  10   9        0.32        0.00    118.30 o 
  -5  10   9       82.70       20.82    119.03 o 
  -4  10   9        1.37        0.00     85.37 o 
  -3  10   9       54.22        0.00    104.05 o 
  -2  10   9       24.07        0.00     96.28 o 
  -1  10   9      162.42      118.38     42.83 o 
   0  10   9      372.59      348.74     62.58 o 
   1  10   9        0.11        0.00     39.52 o 
   2  10   9       23.92        0.00     41.34 o 
   3  10   9        0.97       23.51     45.52 o 
   4  10   9      300.47      341.88     99.96 o 
   5  10   9       47.80      105.15     86.14 o 
  -5  11   9      109.04       15.75    117.08 o 
  -4  11   9       13.81       13.29    143.99 o 
  -3  11   9        0.62        0.00     96.65 o 
  -2  11   9       73.22        0.00     70.74 o 
  -1  11   9        1.74       14.43     42.05 o 
   0  11   9        3.93        0.00     39.08 o 
   1  11   9      111.22      187.61     51.29 o 
   2  11   9      423.34      469.77    113.91 o 
   3  11   9        7.55        0.00     59.49 o 
   4  11   9        6.40       36.07     92.16 o 
  -4  12   9        2.02        0.00    121.88 o 
  -3  12   9       55.79       25.74     64.45 o 
  -2  12   9      556.00      427.19    117.42 o 
  -1  12   9        0.08        8.24     61.24 o 
   0  12   9        0.24        0.00     77.43 o 
   1  12   9        0.17        0.00     42.43 o 
   2  12   9       35.25        0.00     42.82 o 
   3  12   9       36.22       63.17     71.53 o 
  -2  13   9       29.20       54.77     71.26 o 
  -1  13   9        3.57        0.00     56.53 o 
   0  13   9        0.18        0.00     42.67 o 
   1  13   9       14.50       14.70     60.95 o 
  -8   0  10       70.36       28.27    132.52 o 
  -6   0  10      101.32      233.28    166.71 o 
  -4   0  10        8.99       98.68     76.10 o 
  -2   0  10       20.31      145.44     90.40 o 
   0   0  10     7477.19     6734.27   1270.31 o 
   2   0  10      641.48      724.53    143.22 o 
   4   0  10      331.00      185.29    188.99 o 
   6   0  10      300.67      255.79    133.23 o 
  -8   1  10      131.23      132.80     98.72 o 
  -7   1  10       50.18        0.00     96.20 o 
  -6   1  10        5.04        0.00     92.25 o 
  -5   1  10      121.75      193.12     66.08 o 
  -4   1  10     1381.39     1205.39    147.80 o 
  -3   1  10        1.26        0.00     45.25 o 
  -2   1  10      702.94      636.83     85.70 o 
  -1   1  10     2166.22     1550.74    167.03 o 
   0   1  10      116.04      103.31     40.93 o 
   1   1  10      167.02      117.91     40.72 o 
   2   1  10      125.56      185.71     45.58 o 
   3   1  10      103.74       77.11     39.37 o 
   4   1  10      160.49      120.65     41.31 o 
   5   1  10      122.83      132.34     44.45 o 
   6   1  10       26.13       65.25     40.37 o 
   7   1  10        3.74        0.00     56.64 o 
  -8   2  10        4.75       33.45     91.16 o 
  -7   2  10       33.88       23.57     92.96 o 
  -6   2  10      538.97      644.58    120.58 o 
  -5   2  10      222.57      185.47     63.73 o 
  -4   2  10      170.37      219.83     63.82 o 
  -3   2  10      162.20      106.45     50.66 o 
  -2   2  10     2176.74     2075.83    221.72 o 
  -1   2  10       20.72       21.39     40.15 o 
   0   2  10     1710.72     1492.48    158.58 o 
   1   2  10      779.84      698.79     87.94 o 
   2   2  10      150.14      195.58     45.77 o 
   3   2  10       41.25       53.14     36.81 o 
   4   2  10       36.13       26.50     38.17 o 
   5   2  10        4.75        0.00     38.67 o 
   6   2  10      198.85      198.65     49.30 o 
   7   2  10      113.44      140.05     68.55 o 
  -8   3  10        3.28       50.05    112.47 o 
  -7   3  10        4.99        0.00     86.83 o 
  -6   3  10      189.27      130.05     82.04 o 
  -5   3  10        2.52        0.00     64.72 o 
  -4   3  10      144.62      120.56     59.14 o 
  -3   3  10      327.15      395.23     77.12 o 
  -2   3  10     1039.77      933.74    115.22 o 
  -1   3  10      445.38      465.34     72.00 o 
   0   3  10       57.79       84.49     45.13 o 
   1   3  10      645.55      612.67     79.11 o 
   2   3  10      803.61      565.18     97.92 o 
   3   3  10        4.45       41.37     41.14 o 
   4   3  10      266.28      244.92     48.37 o 
   5   3  10       70.12       49.02     38.46 o 
   6   3  10       99.08      143.66     44.48 o 
   7   3  10        8.57        0.00     56.53 o 
  -8   4  10      129.87      220.33    128.43 o 
  -7   4  10       74.06      148.76     92.83 o 
  -6   4  10      241.51      224.97     85.15 o 
  -5   4  10       15.51       34.29     69.71 o 
  -4   4  10        4.61        0.00     51.06 o 
  -3   4  10      732.32      815.68    108.10 o 
  -2   4  10       88.79      167.97     51.35 o 
  -1   4  10      113.08      125.81     43.42 o 
   0   4  10      595.01      600.40     85.09 o 
   1   4  10      494.93      392.69     80.84 o 
   2   4  10       21.40       10.08     31.51 o 
   3   4  10      518.72      421.30     62.78 o 
   4   4  10       30.52       32.97     35.39 o 
   5   4  10       19.08       26.38     35.82 o 
   6   4  10      159.02      219.12     67.18 o 
  -7   5  10      179.87      252.51    172.35 o 
  -6   5  10       27.74       49.62     70.28 o 
  -5   5  10        0.73        1.26     65.44 o 
  -4   5  10     1734.43     1708.06    231.40 o 
  -3   5  10      418.39      442.82     89.32 o 
  -2   5  10      199.79      112.26     48.64 o 
  -1   5  10       74.08      109.88     46.86 o 
   0   5  10      317.25      278.40     56.22 o 
   1   5  10      559.86      525.06     73.20 o 
   2   5  10      491.56      453.68     62.86 o 
   3   5  10      120.43       88.70     54.42 o 
   4   5  10       68.43       67.84     37.29 o 
   5   5  10      118.54      175.93     48.96 o 
   6   5  10        0.57        0.00     73.31 o 
  -7   6  10        2.04        0.00     73.86 o 
  -6   6  10       81.75      125.28     87.13 o 
  -5   6  10      119.60      177.68     79.48 o 
  -4   6  10        3.43        0.00     65.56 o 
  -3   6  10      166.38      199.98     60.41 o 
  -2   6  10      208.01      154.64     49.17 o 
  -1   6  10      219.47      196.64     50.73 o 
   0   6  10      333.70      317.71     58.11 o 
   1   6  10       41.90       38.63     35.35 o 
   2   6  10        6.43        0.00     30.13 o 
   3   6  10      306.58      274.06     69.29 o 
   4   6  10      102.00      121.17     52.34 o 
   5   6  10        0.05       44.02     69.32 o 
   6   6  10       30.66       90.19     78.54 o 
  -7   7  10        7.13       95.50    177.54 o 
  -6   7  10      112.42      155.08     90.99 o 
  -5   7  10      354.87      402.08    113.76 o 
  -4   7  10       39.50        0.00     61.79 o 
  -3   7  10       27.41      118.22     68.51 o 
  -2   7  10       34.28       49.79     44.11 o 
  -1   7  10     1339.43     1347.73    202.74 o 
   0   7  10        6.61        0.00     48.87 o 
   1   7  10        0.03        4.87     33.65 o 
   2   7  10      295.38      141.50     65.63 o 
   3   7  10       16.11        0.00     52.56 o 
   4   7  10      373.82      406.25     75.12 o 
   5   7  10       29.89       89.36     73.65 o 
  -6   8  10      127.45       95.21    124.60 o 
  -5   8  10      472.92      413.13    115.66 o 
  -4   8  10      378.47      328.74    106.27 o 
  -3   8  10      150.78      173.08     70.99 o 
  -2   8  10      154.34      119.30     48.44 o 
  -1   8  10        0.69       11.22     37.74 o 
   0   8  10       15.63       61.09     73.14 o 
   1   8  10        8.60       16.90     71.58 o 
   2   8  10       60.90      104.84     49.94 o 
   3   8  10       77.79       74.88     53.23 o 
   4   8  10        3.08        2.25     51.54 o 
   5   8  10      127.53       74.35     76.73 o 
  -5   9  10       24.42        0.00     76.66 o 
  -4   9  10        3.19       16.82     81.78 o 
  -3   9  10        7.92       40.39     80.06 o 
  -2   9  10       28.93       51.13     44.03 o 
  -1   9  10       29.02       22.38     36.42 o 
   0   9  10        1.02        0.00     54.16 o 
   1   9  10      210.65      190.24     52.78 o 
   2   9  10      107.11       68.92     47.83 o 
   3   9  10        5.34        0.00     64.14 o 
   4   9  10       58.88      209.13     82.59 o 
  -5  10  10       69.47        7.98     84.81 o 
  -4  10  10      122.98      241.55    100.81 o 
  -3  10  10      219.74      123.96     94.93 o 
  -2  10  10      141.16      113.82     85.13 o 
  -1  10  10        0.06       40.82     47.26 o 
   0  10  10        6.43       20.62     42.96 o 
   1  10  10      367.30      437.91    135.00 o 
   2  10  10       55.89        0.00     45.44 o 
   3  10  10        0.17       35.82     54.57 o 
  -4  11  10       29.13       48.50    173.43 o 
  -3  11  10       46.53        0.00     80.16 o 
  -2  11  10        8.88        0.00     76.34 o 
  -1  11  10       27.97        0.00     38.03 o 
   0  11  10       62.08       69.56     91.00 o 
   1  11  10       30.46       14.31     46.50 o 
   2  11  10        5.09       37.33     49.26 o 
  -2  12  10        6.45        0.00     74.20 o 
  -1  12  10        2.29        0.00     63.60 o 
   0  12  10        4.65       78.99     48.12 o 
   1  12  10        3.86       12.57     46.00 o 
  -7   0  11       53.78       53.60    161.96 o 
  -5   0  11      106.54       44.31     94.28 o 
  -3   0  11      933.27      736.48    148.40 o 
  -1   0  11      104.12       93.42     75.70 o 
   1   0  11     1050.04     1003.90    333.35 o 
   3   0  11      268.65      206.76     68.48 o 
   5   0  11       85.47       41.75     88.06 o 
  -7   1  11      579.60      726.18    180.94 o 
  -6   1  11       30.47       16.96     84.09 o 
  -5   1  11      792.10      837.10    169.16 o 
  -4   1  11       19.68        0.00     63.15 o 
  -3   1  11       53.92        0.00     50.08 o 
  -2   1  11      140.19       78.32     71.52 o 
  -1   1  11      263.43      254.72     59.21 o 
   0   1  11       64.89       63.72     43.80 o 
   1   1  11      159.84       92.26     79.61 o 
   2   1  11       11.15        0.00     39.46 o 
   3   1  11       54.52       13.74     38.61 o 
   4   1  11      209.47      153.51     44.79 o 
   5   1  11       64.37       79.51     52.20 o 
   6   1  11        3.73        0.00     38.85 o 
  -7   2  11      310.73      471.82    145.90 o 
  -6   2  11       55.35       51.76    138.28 o 
  -5   2  11      213.35      183.29    100.29 o 
  -4   2  11      361.36      308.89     76.65 o 
  -3   2  11       65.14      108.98     56.47 o 
  -2   2  11       26.48       65.96     51.47 o 
  -1   2  11        9.97       14.06     42.25 o 
   0   2  11       88.15      120.51     47.74 o 
   1   2  11       45.04        0.00     68.52 o 
   2   2  11       17.72        0.00     40.36 o 
   3   2  11      710.38      591.46     96.58 o 
   4   2  11        3.07       21.63     40.02 o 
   5   2  11      147.32      137.35     45.88 o 
   6   2  11       26.00       60.23     45.19 o 
  -7   3  11       62.81       54.64    110.46 o 
  -6   3  11       75.42       75.99     84.04 o 
  -5   3  11      506.17      533.88    150.03 o 
  -4   3  11       59.76      101.25     61.50 o 
  -3   3  11      497.89      477.20     83.86 o 
  -2   3  11       36.11       23.70     46.02 o 
  -1   3  11      878.08      776.78    104.31 o 
   0   3  11        1.53       11.12     42.67 o 
   1   3  11      161.57      132.22     46.54 o 
   2   3  11      193.62      102.99     45.34 o 
   3   3  11       27.53       12.70     40.03 o 
   4   3  11       87.63       85.63     43.81 o 
   5   3  11        1.10       23.69     41.02 o 
   6   3  11       40.85       10.05     45.15 o 
  -7   4  11      244.32      161.32    112.57 o 
  -6   4  11       87.25       16.90     81.71 o 
  -5   4  11        1.00        0.00     71.61 o 
  -4   4  11       84.74       14.97     56.97 o 
  -3   4  11      347.49      269.99     68.00 o 
  -2   4  11       36.20       37.30     47.12 o 
  -1   4  11      185.25      177.34     54.51 o 
   0   4  11        0.08        0.00     44.20 o 
   1   4  11       43.23       65.50     41.60 o 
   2   4  11      161.26      115.57     43.87 o 
   3   4  11      127.21       51.37     41.95 o 
   4   4  11       12.75       68.77     61.37 o 
   5   4  11       56.97       67.23     43.04 o 
  -6   5  11       65.61      112.45     92.31 o 
  -5   5  11       54.39        0.00     74.63 o 
  -4   5  11        7.87        0.00     75.48 o 
  -3   5  11        4.63        3.26     78.11 o 
  -2   5  11       91.29       59.26     51.97 o 
  -1   5  11        1.23        0.00     45.46 o 
   0   5  11       15.69       29.43     72.67 o 
   1   5  11       94.29       74.44     67.08 o 
   2   5  11       96.13       99.03     41.48 o 
   3   5  11      145.39       73.35     40.14 o 
   4   5  11      161.82      167.79     46.28 o 
   5   5  11      103.12      152.27     49.79 o 
  -6   6  11       74.07      166.51    102.78 o 
  -5   6  11       17.22       31.23     87.87 o 
  -4   6  11      238.25      179.37     92.61 o 
  -3   6  11      635.21      605.73     96.57 o 
  -2   6  11       11.45       13.40     46.36 o 
  -1   6  11      287.88      315.92    125.87 o 
   0   6  11      315.75      349.32     66.41 o 
   1   6  11       35.24       69.93     41.04 o 
   2   6  11        0.80        0.00     34.64 o 
   3   6  11        6.17       18.89     37.65 o 
   4   6  11      121.75      148.51     48.13 o 
   5   6  11        0.23        0.00    151.92 o 
  -6   7  11        0.07      142.11     98.98 o 
  -5   7  11       26.89      102.18     88.79 o 
  -4   7  11        0.88        0.00     69.66 o 
  -3   7  11       14.21        0.00     70.29 o 
  -2   7  11        0.27       34.72     48.77 o 
  -1   7  11      192.11      131.12     51.03 o 
   0   7  11      140.35      130.19     48.42 o 
   1   7  11        1.79       12.68     39.02 o 
   2   7  11       10.42        0.00     43.80 o 
   3   7  11        4.08       62.04     39.15 o 
   4   7  11      177.24      182.11     50.98 o 
  -5   8  11      316.53      265.17    107.12 o 
  -4   8  11       59.48        0.00     86.84 o 
  -3   8  11       26.44      175.09     82.85 o 
  -2   8  11        2.52       10.08     62.02 o 
  -1   8  11        0.96        0.00     60.77 o 
   0   8  11       41.52       99.35     43.66 o 
   1   8  11      124.02       88.60     42.26 o 
   2   8  11       46.09        0.00     36.31 o 
   3   8  11       66.61       32.94     61.64 o 
   4   8  11       65.91       85.13     52.22 o 
  -4   9  11        0.37        0.00    113.94 o 
  -3   9  11        9.93       71.25     87.67 o 
  -2   9  11      417.97      414.24    124.64 o 
  -1   9  11       43.83      179.51     49.44 o 
   0   9  11       11.51        0.00     44.10 o 
   1   9  11       12.10        0.00     35.93 o 
   2   9  11       29.75       15.62     98.64 o 
   3   9  11        2.92        0.00     51.96 o 
  -3  10  11      172.80      121.47    104.47 o 
  -2  10  11       38.57       84.21     82.76 o 
  -1  10  11        0.28       46.50     46.32 o 
   0  10  11        1.81       36.69     38.76 o 
   1  10  11       50.37        1.33     69.46 o 
   2  10  11       74.89       65.74     53.05 o 
  -1  11  11       19.80        0.00     71.55 o 
   0  11  11       64.67       34.34     38.71 o 
  -6   0  12      140.78       75.41    196.18 o 
  -4   0  12       85.46        0.00     89.14 o 
  -2   0  12        0.41      135.74     83.53 o 
   0   0  12       65.96       65.68     71.15 o 
   2   0  12      255.04      149.36     95.78 o 
   4   0  12      189.68      137.14     86.62 o 
  -6   1  12      233.65      518.07    171.89 o 
  -5   1  12       14.18        0.00     69.17 o 
  -4   1  12      108.40       81.25     73.22 o 
  -3   1  12       58.47        4.07     58.56 o 
  -2   1  12      222.16      158.61     61.71 o 
  -1   1  12      163.09      174.98     63.45 o 
   0   1  12     1092.53      954.09    186.55 o 
   1   1  12        8.38        0.00     44.61 o 
   2   1  12        8.29        0.00     43.27 o 
   3   1  12       99.00       25.42     42.23 o 
   4   1  12      176.85      179.13     47.59 o 
   5   1  12        3.04       31.91     37.98 o 
  -6   2  12       18.60        0.00     90.25 o 
  -5   2  12        1.70        0.00     85.41 o 
  -4   2  12      394.37      438.96     89.99 o 
  -3   2  12        3.29        0.00     89.07 o 
  -2   2  12      154.61       56.55     59.19 o 
  -1   2  12       25.02       34.45     52.25 o 
   0   2  12      318.96      342.05     78.98 o 
   1   2  12       35.66       27.81     44.94 o 
   2   2  12      159.09      153.52     50.73 o 
   3   2  12       22.16        0.00     39.20 o 
   4   2  12       17.44       38.84     41.21 o 
   5   2  12       37.17       94.92     73.30 o 
  -6   3  12      148.78       44.77    122.76 o 
  -5   3  12       53.33      106.21    114.89 o 
  -4   3  12       66.27      138.42     70.36 o 
  -3   3  12       23.84        0.00     55.27 o 
  -2   3  12       27.83       21.94     73.70 o 
  -1   3  12       17.42        0.00     47.18 o 
   0   3  12      163.75      129.17     61.15 o 
   1   3  12        0.35       42.41     51.25 o 
   2   3  12       34.71       87.61     44.44 o 
   3   3  12        1.57        3.37     42.46 o 
   4   3  12      106.80       82.69     45.21 o 
   5   3  12       10.01        4.50     45.54 o 
  -6   4  12       12.91      105.08     94.12 o 
  -5   4  12      131.18        0.81     89.51 o 
  -4   4  12      148.78      142.13     91.98 o 
  -3   4  12       54.75       41.91     62.40 o 
  -2   4  12       64.26        0.00     81.19 o 
  -1   4  12      245.99      265.61     78.44 o 
   0   4  12      123.13      132.11     53.07 o 
   1   4  12        1.67       31.06     43.40 o 
   2   4  12      361.79      214.96     55.91 o 
   3   4  12       29.39       43.53     59.51 o 
   4   4  12       14.41       12.78     41.92 o 
  -6   5  12       94.96       64.21    217.94 o 
  -5   5  12       36.73      220.17    101.35 o 
  -4   5  12        2.80       37.56     93.10 o 
  -3   5  12        0.50        2.47     58.52 o 
  -2   5  12      184.95      190.75     65.13 o 
  -1   5  12        6.65       25.50     86.78 o 
   0   5  12      160.72      114.66     56.56 o 
   1   5  12       34.45       24.74     45.38 o 
   2   5  12      147.29      115.07     58.42 o 
   3   5  12       16.88        0.00     42.95 o 
   4   5  12       16.57        0.00     44.87 o 
  -5   6  12       27.86        0.00     82.26 o 
  -4   6  12       80.42      128.83     95.31 o 
  -3   6  12        0.84        0.00     62.29 o 
  -2   6  12        2.42        0.00     53.42 o 
  -1   6  12       16.59       35.77     51.13 o 
   0   6  12        0.83        0.00     61.99 o 
   1   6  12       62.56       70.13    109.41 o 
   2   6  12      145.24       21.54     44.35 o 
   3   6  12        3.08       43.61     42.59 o 
   4   6  12      139.64      138.24     52.11 o 
  -4   7  12        2.97       51.02     85.29 o 
  -3   7  12      194.20      191.79     93.76 o 
  -2   7  12        5.28       49.49     88.99 o 
  -1   7  12       42.33       34.36     50.63 o 
   0   7  12      111.73      103.90     53.16 o 
   1   7  12       85.90      101.42     82.30 o 
   2   7  12        1.27       44.68     41.95 o 
   3   7  12        0.27        0.00     47.60 o 
  -4   8  12      126.91      114.64    103.21 o 
  -3   8  12        3.29      168.69     92.50 o 
  -2   8  12      128.57      236.10     84.61 o 
  -1   8  12       48.96       15.80     51.73 o 
   0   8  12       86.11       40.48     59.51 o 
   1   8  12        5.30        0.00     70.74 o 
   2   8  12       29.59       10.70     44.72 o 
  -3   9  12        6.31        0.00    107.47 o 
  -2   9  12        0.50        0.00     80.95 o 
  -1   9  12        0.21        0.00     65.73 o 
   0   9  12        0.08       48.31     53.16 o 
   1   9  12       11.08        2.02     66.42 o 
  -5   0  13      310.42      320.27    136.62 o 
  -3   0  13       14.41        0.00     87.72 o 
  -1   0  13     1210.27      850.99    287.52 o 
   1   0  13       12.45        0.00     70.50 o 
   3   0  13       88.12       15.37     53.88 o 
  -5   1  13      160.47       77.26    101.76 o 
  -4   1  13        3.09        0.00     70.20 o 
  -3   1  13      163.77       41.91    129.27 o 
  -2   1  13        1.06       21.00     59.05 o 
  -1   1  13        1.38       75.02     56.05 o 
   0   1  13        6.99       62.18     53.82 o 
   1   1  13        0.32       23.63     53.22 o 
   2   1  13       37.37       38.80     48.65 o 
   3   1  13      100.57       65.39     46.15 o 
   4   1  13        1.27        0.00     38.84 o 
  -5   2  13       92.03       11.24     96.46 o 
  -4   2  13       19.17        0.00     64.44 o 
  -3   2  13       38.13        0.00     61.26 o 
  -2   2  13       28.41        0.00     73.45 o 
  -1   2  13       85.99       67.27     57.02 o 
   0   2  13       61.54        1.13     49.87 o 
   1   2  13       87.87      124.18     55.70 o 
   2   2  13        6.55        0.00     46.04 o 
   3   2  13        1.49        0.00     41.49 o 
   4   2  13        2.91        0.00     43.62 o 
  -5   3  13       18.77      106.49    144.47 o 
  -4   3  13      127.76       79.38     76.94 o 
  -3   3  13      404.05      339.54     81.67 o 
  -2   3  13        1.95        0.00     59.06 o 
  -1   3  13       40.89       77.04     57.77 o 
   0   3  13       79.78       93.57     56.15 o 
   1   3  13       71.64       21.30     50.74 o 
   2   3  13        0.08       35.50     58.81 o 
   3   3  13       59.64       61.63     45.02 o 
  -5   4  13       15.39        0.00    116.69 o 
  -4   4  13        3.27       24.88     90.90 o 
  -3   4  13        6.39       17.78     63.95 o 
  -2   4  13        7.86       14.11     60.06 o 
  -1   4  13       78.07       89.38     59.93 o 
   0   4  13       17.24        0.00     52.71 o 
   1   4  13       55.14        0.00     48.32 o 
   2   4  13        7.26        0.00     53.31 o 
   3   4  13       15.89        0.00     44.75 o 
  -4   5  13       53.31       75.24     98.24 o 
  -3   5  13       73.77       19.27     63.92 o 
  -2   5  13        5.67       51.86     64.68 o 
  -1   5  13        0.44       59.10     58.22 o 
   0   5  13       66.09       81.12     54.72 o 
   1   5  13        8.79        0.00     45.46 o 
   2   5  13        1.67        0.00     44.24 o 
   3   5  13       58.67        0.00     77.36 o 
  -4   6  13       35.50        0.00     94.19 o 
  -3   6  13        6.97        0.00     93.28 o 
  -2   6  13       96.39       87.40     66.87 o 
  -1   6  13      223.65      202.46     66.57 o 
   0   6  13        3.68        0.00     51.75 o 
   1   6  13        7.43        0.00     92.13 o 
   2   6  13       72.40       20.53     46.64 o 
  -3   7  13       63.96       50.44     99.50 o 
  -2   7  13        5.64        0.00     61.11 o 
  -1   7  13        0.73       11.00     52.36 o 
   0   7  13        9.98       76.97    145.00 o 
   1   7  13       14.23       16.49     59.92 o 
  -4   0  14       39.53        0.00    107.45 o 
  -2   0  14        1.24      123.07    119.83 o 
   0   0  14      391.88      278.96    102.90 o 
   2   0  14        3.07        0.00     70.38 o 
  -4   1  14      216.48      262.53     88.47 o 
  -3   1  14        5.49       14.99     68.82 o 
  -2   1  14       44.75      362.81    311.98 o 
  -1   1  14       38.72       34.55     67.49 o 
   0   1  14       62.72      136.14     66.56 o 
   1   1  14       24.73       24.85     55.77 o 
   2   1  14       86.22        0.00     59.57 o 
  -3   2  14        0.26        0.00     65.71 o 
  -2   2  14      196.65       59.02     94.32 o 
  -1   2  14       36.82       13.47     62.94 o 
   0   2  14      158.47       40.34     60.68 o 
   1   2  14        0.44        0.00     55.02 o 
   2   2  14        7.73        0.00     54.57 o 
  -3   3  14       21.76        0.00     90.78 o 
  -2   3  14        1.51        0.00     64.49 o 
  -1   3  14        7.95        0.00     55.20 o 
   0   3  14       26.55       40.68     59.66 o 
   1   3  14        0.84       44.65     56.61 o 
  -2   4  14       70.19        1.35     65.76 o 
  -1   4  14       10.82        0.00     59.06 o 
   0   4  14      106.78        9.08     60.61 o 
   1   4  14       79.10      172.66     97.68 o 
  -1   5  14       21.72        0.00     83.87 o 
   0   5  14       62.15        0.00     70.39 o 
                                                 
